# Supplementary material for: Pangenome analysis provides insights into the genetic diversity, metabolic versatility, and evolution of the genus Flavobacterium
Source: Microbiol Spectr. 2023 Aug 18;11(5):e01003-23. doi: 10.1128/spectrum.01003-23 (PMC10655711; doi:10.1128/spectrum.01003-23)
Supplement: Table S1 — Quality of full-length sequenced genomes, as determined using CheckM, for strains isolated in this study. [file spectrum.01003-23-s0003.xlsx]

## Sheet: isolated strains
Bin Id	Marker lineage	# genomes	# markers	# marker sets	0	1	2	3	4	5+	Completeness	Contamination	Strain heterogeneity
N1718	f__Flavobacteriaceae (UID2817)	81	511	283	11	498	2	0	0	0	97.79	0.53	0
N1719	f__Flavobacteriaceae (UID2817)	81	511	283	3	508	0	0	0	0	98.94	0	0
N1736	f__Flavobacteriaceae (UID2817)	81	511	283	2	504	5	0	0	0	99.6	1.77	20
N1818	f__Flavobacteriaceae (UID2817)	81	511	283	1	508	2	0	0	0	99.65	0.23	0
N1846	f__Flavobacteriaceae (UID2817)	81	511	283	1	509	1	0	0	0	99.65	0.18	0
N1861	f__Flavobacteriaceae (UID2817)	81	511	283	2	506	3	0	0	0	99.29	0.59	0
N1861-p	root (UID1)	5656	56	24	56	0	0	0	0	0	0	0	0
N1946	f__Flavobacteriaceae (UID2817)	81	511	283	1	505	5	0	0	0	99.65	0.82	20
N1994	f__Flavobacteriaceae (UID2817)	81	511	283	4	506	1	0	0	0	98.59	0.35	0
N2013	f__Flavobacteriaceae (UID2817)	81	511	283	3	506	2	0	0	0	98.94	0.16	0
N2038	f__Flavobacteriaceae (UID2817)	81	511	283	2	505	4	0	0	0	99.53	0.76	25
N2155	f__Flavobacteriaceae (UID2817)	81	511	283	5	503	3	0	0	0	99.16	0.65	0
N2155-p1	root (UID1)	5656	56	24	56	0	0	0	0	0	0	0	0
N2155-p2	root (UID1)	5656	56	24	56	0	0	0	0	0	0	0	0
N2270	f__Flavobacteriaceae (UID2817)	81	511	283	1	510	0	0	0	0	99.65	0	0
N2469	f__Flavobacteriaceae (UID2817)	81	511	283	1	497	13	0	0	0	99.65	2.42	15.38
N2550	f__Flavobacteriaceae (UID2817)	81	511	283	2	509	0	0	0	0	99.53	0	0
N2820	f__Flavobacteriaceae (UID2817)	81	511	283	2	509	0	0	0	0	99.29	0	0
N3904	f__Flavobacteriaceae (UID2817)	81	511	283	2	503	6	0	0	0	99.29	0.46	0
N501239	f__Flavobacteriaceae (UID2817)	81	511	283	1	510	0	0	0	0	99.65	0	0
N502536	f__Flavobacteriaceae (UID2817)	81	511	283	4	506	1	0	0	0	98.94	0.18	0
N502540	f__Flavobacteriaceae (UID2817)	81	511	283	1	507	3	0	0	0	99.65	0.34	0
N503310	f__Flavobacteriaceae (UID2817)	81	511	283	1	501	9	0	0	0	99.65	1.79	11.11
"p" denotes plasmid
