# Supplementary material for: Pangenome analysis provides insights into the genetic diversity, metabolic versatility, and evolution of the genus Flavobacterium
Source: Microbiol Spectr. 2023 Aug 18;11(5):e01003-23. doi: 10.1128/spectrum.01003-23 (PMC10655711; doi:10.1128/spectrum.01003-23)
Supplement: Table S2 — Detailed information on reference genomes (from GTDB) included in this study and newly isolated strains. [file spectrum.01003-23-s0004.xlsx]

## Sheet: GTDB genomes
Features	Isolation source	Isol Abbr.	# assembly_accession	bioproject	biosample	wgs_master	refseq_category	taxid	species_taxid	organism_name	infraspecific_name	isolate	version_status	assembly_level	release_type	genome_rep	seq_rel_date	asm_name	submitter	gbrs_paired_asm	paired_asm_comp	ftp_path	excluded_from_refseq	relation_to_type_material	asm_not_live_date
	human blood	H	GCF_002807015.1	PRJNA224116	SAMN07198457	NIPO00000000.1	representative genome	2008672	2008672	Avrilella dinanensis	strain=UR159		latest	Contig	Major	Full	2017-12-04	ASM280701v1	CHU de Rennes	GCA_002807015.1	identical	https://ftp.ncbi.nlm.nih.gov/genomes/all/GCF/002/807/015/GCF_002807015.1_ASM280701v1		assembly from type material	na
	freshwater	T	GCF_003268855.1	PRJNA224116	SAMN07621123	QLSZ00000000.1	representative genome	1101402	1101402	Flavobacterium aciduliphilum	strain=DSM 25663		latest	Scaffold	Major	Full	2018-06-27	ASM326885v1	DOE Joint Genome Institute	GCA_003268855.1	identical	https://ftp.ncbi.nlm.nih.gov/genomes/all/GCF/003/268/855/GCF_003268855.1_ASM326885v1		assembly from type material	na
	rhizospheric soil of Coriandrum sativum	T	GCF_013401995.1	PRJNA224116	SAMN15455295	JACBJI000000000.1	na	2743471	2743471	Flavobacterium agri	strain=MAH-1		latest	Scaffold	Major	Full	2020-07-11	ASM1340199v1	WFCC-MRCEN World Data Centre for Microoganisms(WDCM)	GCA_013401995.1	identical	https://ftp.ncbi.nlm.nih.gov/genomes/all/GCF/013/401/995/GCF_013401995.1_ASM1340199v1		assembly from type material	na
	seaweed of Gouqi Island	M	GCF_010614725.1	PRJNA224116	SAMN13902114	JAAEHL000000000.1	representative genome	2692318	2692318	Flavobacterium ajazii	strain=SSM4.2		latest	Contig	Major	Full	2020-02-14	ASM1061472v1	Zhejiang University	GCA_010614725.1	identical	https://ftp.ncbi.nlm.nih.gov/genomes/all/GCF/010/614/725/GCF_010614725.1_ASM1061472v1		assembly from type material	na
	decaying wood of Wikstroemia oahuensis, Hawai'i	T	GCF_001278115.1	PRJNA224116	SAMN04015015	LIYD00000000.1	representative genome	1202724	1202724	Flavobacterium akiainvivens	strain=IK-1		latest	Scaffold	Major	Full	2015-09-02	ASM127811v1	University of Hawaii at Manoa	GCA_001278115.1	identical	https://ftp.ncbi.nlm.nih.gov/genomes/all/GCF/001/278/115/GCF_001278115.1_ASM127811v1		assembly from type material	na
	freshwater in Hapcheonho Lake (in the Nakdong River water system)	T	GCF_003096035.1	PRJNA224116	SAMN08999466		representative genome	2175091	2175091	Flavobacterium album	strain=HYN0059		latest	Complete Genome	Major	Full	2018-05-07	ASM309603v1	Korea University	GCA_003096035.1	identical	https://ftp.ncbi.nlm.nih.gov/genomes/all/GCF/003/096/035/GCF_003096035.1_ASM309603v1		assembly from type material	na
	freshwater Han river	T	GCF_002920895.1	PRJNA224116	SAMN08435333	PQVG00000000.1	representative genome	2080416	2080416	Flavobacterium alvei	strain=HR-AY		latest	Contig	Major	Full	2018-02-06	ASM292089v1	Chung-Ang University	GCA_002920895.1	identical	https://ftp.ncbi.nlm.nih.gov/genomes/all/GCF/002/920/895/GCF_002920895.1_ASM292089v1		assembly from type material	na
	field soil	T	GCF_900101855.1	PRJNA224116	SAMN02927916	FMVC00000000.1	na	459526	459526	Flavobacterium anhuiense	strain=CGMCC 1.6859		latest	Scaffold	Major	Full	2016-10-18	IMG-taxon 2596583647 annotated assembly	DOE - JOINT GENOME INSTITUTE	GCA_900101855.1	identical	https://ftp.ncbi.nlm.nih.gov/genomes/all/GCF/900/101/855/GCF_900101855.1_IMG-taxon_2596583647_annotated_assembly		assembly from type material	na
	soil sample of a penguin habitat	T	GCF_000419685.1	PRJNA224116	SAMN02441252	ATTM00000000.1	representative genome	1111730	271155	Flavobacterium antarcticum DSM 19726	strain=DSM 19726		latest	Contig	Major	Full	2013-07-09	ASM41968v1	DOE Joint Genome Institute	GCA_000419685.1	identical	https://ftp.ncbi.nlm.nih.gov/genomes/all/GCF/000/419/685/GCF_000419685.1_ASM41968v1		assembly from type material	na
	freshwater of the North Han River	T	GCF_003254745.1	PRJNA224116	SAMN09280212	QKXH00000000.1	representative genome	2217670	2217670	Flavobacterium aquariorum	strain=IMCC34762		latest	Contig	Major	Full	2018-06-19	ASM325474v1	INHA University	GCA_003254745.1	identical	https://ftp.ncbi.nlm.nih.gov/genomes/all/GCF/003/254/745/GCF_003254745.1_ASM325474v1		assembly from type material	na
	water sample of a rice field	T	GCF_003259835.1	PRJNA224116	SAMN06297150	QLMI00000000.1	representative genome	1236486	1236486	Flavobacterium aquaticum	strain=CGMCC 1.12398		latest	Scaffold	Major	Full	2018-06-21	ASM325983v1	DOE Joint Genome Institute	GCA_003259835.1	identical	https://ftp.ncbi.nlm.nih.gov/genomes/all/GCF/003/259/835/GCF_003259835.1_ASM325983v1		assembly from type material	na
	Deep well in the chalk region of Kent	T	GCF_000757385.1	PRJNA224116	SAMN03025770	JRHH00000000.1	representative genome	1453498	245	Flavobacterium aquatile LMG 4008 = ATCC 11947	strain=LMG 4008		latest	Contig	Major	Full	2014-09-23	ASM75738v1	GCAT-SEEK	GCA_000757385.1	identical	https://ftp.ncbi.nlm.nih.gov/genomes/all/GCF/000/757/385/GCF_000757385.1_ASM75738v1		assembly from type material	na
	freshwater sample collected from the Tamagawa River in Japan	T	GCF_003385115.1	PRJNA224116	SAMN08778575	QUNI00000000.1	representative genome	1682742	1682742	Flavobacterium aquicola	strain=DSM 100880		latest	Scaffold	Major	Full	2018-08-14	ASM338511v1	DOE Joint Genome Institute	GCA_003385115.1	identical	https://ftp.ncbi.nlm.nih.gov/genomes/all/GCF/003/385/115/GCF_003385115.1_ASM338511v1		assembly from type material	na
	farmed salmonid fish (Atlantic salmon (Salmo salar))	H	GCF_002222055.1	PRJNA224116	SAMN06049049	MUGS00000000.1	na	946678	946678	Flavobacterium araucananum	strain=DSM 24704		latest	Scaffold	Major	Full	2017-07-20	ASM222205v1	FDA	GCA_002222055.1	identical	https://ftp.ncbi.nlm.nih.gov/genomes/all/GCF/002/222/055/GCF_002222055.1_ASM222205v1		assembly from type material	na
	Arctic seawater	M	GCF_003344925.1	PRJNA224116	SAMN09699165		representative genome	1784713	1784713	Flavobacterium arcticum	strain=SM1502		latest	Complete Genome	Major	Full	2018-07-30	ASM334492v1	Shandong University	GCA_003344925.1	identical	https://ftp.ncbi.nlm.nih.gov/genomes/all/GCF/003/344/925/GCF_003344925.1_ASM334492v1		assembly from type material	na
proteorhodop	cyanobacterial aggregates in a eutrophic lake	T	GCF_002251775.1	PRJNA224116	SAMN07419339	NOXX00000000.1	representative genome	2023067	2023067	Flavobacterium aurantiibacter	strain=TH167		latest	Scaffold	Major	Full	2017-08-14	ASM225177v1	Nanjing Institute of Geography and Limnology	GCA_002251775.1	identical	https://ftp.ncbi.nlm.nih.gov/genomes/all/GCF/002/251/775/GCF_002251775.1_ASM225177v1		assembly from type material	na
carotenoid and flexirubin-type pigment producing	flooded paddy field	T	GCF_008629655.1	PRJNA224116	SAMN12698558	VWSG00000000.1	representative genome	2608000	2608000	Flavobacterium baculatum	strain=SNL9		latest	Scaffold	Major	Full	2019-09-20	ASM862965v1	Dongguk University, Biomedi Campus	GCA_008629655.1	identical	https://ftp.ncbi.nlm.nih.gov/genomes/all/GCF/008/629/655/GCF_008629655.1_ASM862965v1		assembly from type material	na
	crude-oil-degrading consortium, enriched from marine sediment of the Beibu Gulf, PR China	M	GCF_000769915.1	PRJNA224116	SAMN03078689	JRLV00000000.1	representative genome	1406840	657326	Flavobacterium beibuense F44-8	strain=F44-8		latest	Contig	Major	Full	2014-10-28	ASM76991v1	hzau	GCA_000769915.1	identical	https://ftp.ncbi.nlm.nih.gov/genomes/all/GCF/000/769/915/GCF_000769915.1_ASM76991v1		assembly from type material	na
	possible emerging pathogen of farmed rainbow trout (Oncorhynchus mykiss) in cold water.	H	GCF_011305415.1	PRJNA224116	SAMN14167127	JAANOQ000000000.1	representative genome	2813823	2813823	Flavobacterium bernardetii	strain=F-372		latest	Scaffold	Major	Full	2020-03-16	ASM1130541v1	ErciyesUniversity	GCA_011305415.1	identical	https://ftp.ncbi.nlm.nih.gov/genomes/all/GCF/011/305/415/GCF_011305415.1_ASM1130541v1		assembly from type material	na
	diseased freshwater fish in Canada	H	GCF_902804475.1	PRJNA224116	SAMEA6526578	CADCSU000000000.1	na	2704140	2704140	Flavobacterium bizetiae	strain=CIP 105534		latest	Scaffold	Major	Full	2020-02-26	CIP105534	INSTITUT PASTEUR	GCA_902804475.1	identical	https://ftp.ncbi.nlm.nih.gov/genomes/all/GCF/902/804/475/GCF_902804475.1_CIP105534		assembly from type material	na
	Salmon gills,diseased (Oncorhynchus masou) [Propose changes to this field]	H	GCF_002217205.1	PRJNA224116	SAMN06049065	MUGT00000000.1	na	1218110	55197	Flavobacterium branchiophilum NBRC 15030 = ATCC 35035	strain=ATCC 35035		latest	Scaffold	Major	Full	2017-07-12	ASM221720v1	FDA	GCA_002217205.1	identical	https://ftp.ncbi.nlm.nih.gov/genomes/all/GCF/002/217/205/GCF_002217205.1_ASM221720v1		assembly from type material	na
	sequencing batch reactor for the treatment of malachite green effluents	T	GCF_900101895.1	PRJNA224116	SAMN02927903	FMVF00000000.1	representative genome	490189	490189	Flavobacterium caeni	strain=CGMCC 1.7031		latest	Scaffold	Major	Full	2016-10-17	IMG-taxon 2596583574 annotated assembly	DOE - JOINT GENOME INSTITUTE	GCA_900101895.1	identical	https://ftp.ncbi.nlm.nih.gov/genomes/all/GCF/900/101/895/GCF_900101895.1_IMG-taxon_2596583574_annotated_assembly		assembly from type material	na
	Arctic soil	T	GCF_004349085.1	PRJNA224116	SAMN11039071	SMFM00000000.1	representative genome	2541732	2541732	Flavobacterium caseinilyticum	strain=AT-3-2		latest	Contig	Major	Full	2019-03-13	ASM434908v1	Kyonggi University	GCA_004349085.1	identical	https://ftp.ncbi.nlm.nih.gov/genomes/all/GCF/004/349/085/GCF_004349085.1_ASM434908v1		assembly from type material	na
	Taihu Lake, Jiangsu	T	GCF_000498475.1	PRJNA224116	SAMN02470903	AVBI00000000.1	representative genome	1341154	510946	Flavobacterium cauense R2A-7	strain=R2A-7		latest	Contig	Major	Full	2013-11-22	Fcau1.0	Seoul National University	GCA_000498475.1	identical	https://ftp.ncbi.nlm.nih.gov/genomes/all/GCF/000/498/475/GCF_000498475.1_Fcau1.0		assembly from type material	na
	freshwater habitats in Taiwan	T	GCF_011392075.1	PRJNA224116	SAMN14102324	JAAJBV000000000.1	representative genome	2709780	2709780	Flavobacterium celericrescens	strain=TWA-26		latest	Contig	Major	Full	2020-03-17	ASM1139207v1	National Kaohsiung University of Science and Technology	GCA_011392075.1	identical	https://ftp.ncbi.nlm.nih.gov/genomes/all/GCF/011/392/075/GCF_011392075.1_ASM1139207v1		assembly from type material	na
	Arctic soil	T	GCF_004349355.1	PRJNA224116	SAMN11039069	SMFK00000000.1	representative genome	2541731	2541731	Flavobacterium cellulosilyticum	strain=AR-3-4		latest	Contig	Major	Full	2019-03-13	ASM434935v1	Kyonggi University	GCA_004349355.1	identical	https://ftp.ncbi.nlm.nih.gov/genomes/all/GCF/004/349/355/GCF_004349355.1_ASM434935v1		assembly from type material	na
	Arctic tundra soil	T	GCF_004028155.1	PRJNA224116	SAMN10716514	SBII00000000.1	representative genome	2502784	2502784	Flavobacterium cerinum	strain=1E403		latest	Contig	Major	Full	2019-01-16	ASM402815v1	Shangdong University	GCA_004028155.1	identical	https://ftp.ncbi.nlm.nih.gov/genomes/all/GCF/004/028/155/GCF_004028155.1_ASM402815v1		assembly from type material	na
	sediment of the eutrophicated Guanting Reservoir in Beijing	T	GCF_004363695.1	PRJNA224116	SAMN08775554	SNZC00000000.1	na	295428	295428	Flavobacterium cheniae	strain=DSM 22462		latest	Scaffold	Major	Full	2019-03-22	ASM436369v1	DOE Joint Genome Institute	GCA_004363695.1	identical	https://ftp.ncbi.nlm.nih.gov/genomes/all/GCF/004/363/695/GCF_004363695.1_ASM436369v1		assembly from type material	na
	freshwater sample was collected from Lake Cheongpyeong of the North Han River	T	GCF_003202435.1	PRJNA224116	SAMN09281180	QJHK00000000.1	representative genome	2212651	2212651	Flavobacterium cheongpyeongense	strain=IMCC34759		latest	Contig	Major	Full	2018-06-07	ASM320243v1	INHA University	GCA_003202435.1	identical	https://ftp.ncbi.nlm.nih.gov/genomes/all/GCF/003/202/435/GCF_003202435.1_ASM320243v1		assembly from type material	na
	farmed salmonid fish (a rainbow trout (Oncorhynchus mykiss))	H	GCF_001602525.1	PRJNA224116	SAMN04506025	LSYT00000000.1	na	946677	946677	Flavobacterium chilense	strain=LMG 26360		latest	Contig	Major	Full	2016-03-30	ASM160252v1	Lycoming College	GCA_001602525.1	identical	https://ftp.ncbi.nlm.nih.gov/genomes/all/GCF/001/602/525/GCF_001602525.1_ASM160252v1		assembly from type material	na
	Sediment from upper reaches of temporary stream, Panorama Pass, James Ross Island, Antarctica	T	GCF_004345565.1	PRJNA224116	SAMN10864715	SLWA00000000.1	representative genome	2133765	2133765	Flavobacterium circumlabens	strain=P5626		latest	Scaffold	Major	Full	2019-03-11	ASM434556v1	DOE Joint Genome Institute	GCA_004345565.1	identical	https://ftp.ncbi.nlm.nih.gov/genomes/all/GCF/004/345/565/GCF_004345565.1_ASM434556v1		assembly from type material	na
	liver of a rainbow trout	H	GCF_902804485.1	PRJNA224116	SAMEA6526577	CADCST000000000.1	representative genome	1114861	1114861	Flavobacterium collinsii	CECT7796		latest	Scaffold	Major	Full	2020-02-26	CECT7796	INSTITUT PASTEUR	GCA_902804485.1	identical	https://ftp.ncbi.nlm.nih.gov/genomes/all/GCF/902/804/485/GCF_902804485.1_CECT7796		assembly from type material	na
	Kidney of diseased salmon, Washington, Snake River	H	GCF_002530675.1	PRJNA224116	SAMN06049064	PCMX00000000.1	na	1218111	996	Flavobacterium columnare NBRC 100251 = ATCC 23463	strain=ATCC 23463		latest	Scaffold	Major	Full	2017-10-12	ASM253067v1	FDA	GCA_002530675.1	identical	https://ftp.ncbi.nlm.nih.gov/genomes/all/GCF/002/530/675/GCF_002530675.1_ASM253067v1		assembly from type material	na
	freshwater	T	GCF_001857965.1	PRJNA224116	SAMN05804760		representative genome	1306519	1306519	Flavobacterium commune	strain=PK15		latest	Complete Genome	Major	Full	2016-10-31	ASM185796v1	Chungnam National University	GCA_001857965.1	identical	https://ftp.ncbi.nlm.nih.gov/genomes/all/GCF/001/857/965/GCF_001857965.1_ASM185796v1		assembly from type material	na
marine	gut sample of a Pacific oyster caught at Yeongheung Island, Korea	H	GCF_001831475.1	PRJNA224116	SAMN05695074		representative genome	1763534	1763534	Flavobacterium crassostreae	strain=LPB0076		latest	Complete Genome	Major	Full	2016-10-24	ASM183147v1	Korea University	GCA_001831475.1	identical	https://ftp.ncbi.nlm.nih.gov/genomes/all/GCF/001/831/475/GCF_001831475.1_ASM183147v1		assembly from type material	na
	activated sludge, Korea	T	GCF_002917885.1	PRJNA224116	SAMN02745914	PQNY00000000.1	representative genome	1121886	370975	Flavobacterium croceum DSM 17960	strain=DSM 17960		latest	Contig	Major	Full	2018-02-05	ASM291788v1	DOE Joint Genome Institute	GCA_002917885.1	identical	https://ftp.ncbi.nlm.nih.gov/genomes/all/GCF/002/917/885/GCF_002917885.1_ASM291788v1		assembly from type material	na
	Jinyangho Lake	T	GCF_003122385.1	PRJNA224116	SAMN09062264		representative genome	2183896	2183896	Flavobacterium crocinum	strain=HYN0056		latest	Complete Genome	Major	Full	2018-05-14	ASM312238v1	Korea University	GCA_003122385.1	identical	https://ftp.ncbi.nlm.nih.gov/genomes/all/GCF/003/122/385/GCF_003122385.1_ASM312238v1		assembly from type material	na
	greenhouse soil cultivated with cucumber in the Sangju	T	GCF_900148835.1	PRJNA224116	SAMN05443547	FRYK00000000.1	representative genome	416016	416016	Flavobacterium cucumis	strain=DSM 18830		latest	Contig	Major	Full	2016-12-10	IMG-taxon 2698536819 annotated assembly	DOE - JOINT GENOME INSTITUTE	GCA_900148835.1	identical	https://ftp.ncbi.nlm.nih.gov/genomes/all/GCF/900/148/835/GCF_900148835.1_IMG-taxon_2698536819_annotated_assembly		assembly from type material	na
	Regolith (nearby skua nest), hillside of Bibby Point, James Ross Island, Antarctica	T	GCF_003996965.1	PRJNA224116	SAMN09874187	QWDM00000000.1	representative genome	2133766	2133766	Flavobacterium cupreum	strain=CCM 8825		latest	Scaffold	Major	Full	2019-01-07	ASM399696v1	Masaryk University	GCA_003996965.1	identical	https://ftp.ncbi.nlm.nih.gov/genomes/all/GCF/003/996/965/GCF_003996965.1_ASM399696v1		assembly from type material	na
	the skin of the medical leech Hirudo verbana obtained from a leech farm located in Biebertal	H	GCF_003385895.1	PRJNA224116	SAMN05444268	QRDQ00000000.1	representative genome	1265740	1265740	Flavobacterium cutihirudinis	strain=DSM 25795		latest	Scaffold	Major	Full	2018-08-14	ASM338589v1	DOE Joint Genome Institute	GCA_003385895.1	identical	https://ftp.ncbi.nlm.nih.gov/genomes/all/GCF/003/385/895/GCF_003385895.1_ASM338589v1		assembly from type material	na
	cyanobacterial aggregates in a eutrophic lake	T	GCF_002251835.1	PRJNA224116	SAMN07418557	NOXV00000000.1	representative genome	2022802	2022802	Flavobacterium cyanobacteriorum	strain=TH021		latest	Scaffold	Major	Full	2017-08-14	ASM225183v1	Nanjing Institute of Geography and Limnology	GCA_002251835.1	identical	https://ftp.ncbi.nlm.nih.gov/genomes/all/GCF/002/251/835/GCF_002251835.1_ASM225183v1		assembly from type material	na
	greenhouse soil	T	GCF_000425425.1	PRJNA224116	SAMN02440860	AUDK00000000.1	representative genome	1121887	350893	Flavobacterium daejeonense DSM 17708	strain=DSM 17708		latest	Scaffold	Major	Full	2013-07-11	ASM42542v1	DOE Joint Genome Institute	GCA_000425425.1	identical	https://ftp.ncbi.nlm.nih.gov/genomes/all/GCF/000/425/425/GCF_000425425.1_ASM42542v1		assembly from type material	na
	Daemo Mountain soil	T	GCF_007341385.1	PRJNA224116	SAMN12229747	VJYD00000000.1	representative genome	1393049	1393049	Flavobacterium daemonense	strain=JCM 19455		latest	Contig	Major	Full	2019-07-23	ASM734138v1	Zhejiang University	GCA_007341385.1	identical	https://ftp.ncbi.nlm.nih.gov/genomes/all/GCF/007/341/385/GCF_007341385.1_ASM734138v1		assembly from type material	na
	a freshwater lake (Cheon-ho reservoir)	T	GCF_004362665.1	PRJNA224116	SAMN05443430	SNXR00000000.1	representative genome	706186	706186	Flavobacterium dankookense	strain=DSM 25687		latest	Scaffold	Major	Full	2019-03-22	ASM436266v1	DOE Joint Genome Institute	GCA_004362665.1	identical	https://ftp.ncbi.nlm.nih.gov/genomes/all/GCF/004/362/665/GCF_004362665.1_ASM436266v1		assembly from type material	na
	activated sludge	T	GCF_900129555.1	PRJNA224116	SAMN05443663	FQWC00000000.1	representative genome	370979	370979	Flavobacterium defluvii	strain=DSM 17963		latest	Scaffold	Major	Full	2016-12-03	IMG-taxon 2695420958 annotated assembly	DOE - JOINT GENOME INSTITUTE	GCA_900129555.1	identical	https://ftp.ncbi.nlm.nih.gov/genomes/all/GCF/900/129/555/GCF_900129555.1_IMG-taxon_2695420958_annotated_assembly		assembly from type material	na
	microbial mats in Antarctic lakes	T	GCF_900106645.1	PRJNA224116	SAMN05444338	FNMV00000000.1	representative genome	229203	229203	Flavobacterium degerlachei	strain=DSM 15718		latest	Scaffold	Major	Full	2016-10-22	IMG-taxon 2693429883 annotated assembly	DOE - JOINT GENOME INSTITUTE	GCA_900106645.1	identical	https://ftp.ncbi.nlm.nih.gov/genomes/all/GCF/900/106/645/GCF_900106645.1_IMG-taxon_2693429883_annotated_assembly		assembly from type material	na
	earthworm (Aporectodea caliginosa) gut, Germany	H	GCF_000425445.1	PRJNA224116	SAMN02441540	AUDL00000000.1	representative genome	1121888	281361	Flavobacterium denitrificans DSM 15936	strain=DSM 15936		latest	Scaffold	Major	Full	2013-07-11	ASM42544v1	DOE Joint Genome Institute	GCA_000425445.1	identical	https://ftp.ncbi.nlm.nih.gov/genomes/all/GCF/000/425/445/GCF_000425445.1_ASM42544v1		assembly from type material	na
	surface-sterilized root tissue of maize, Beijing	T	GCF_003634455.1	PRJNA224116	SAMN07620976	RBLC00000000.1	representative genome	1540163	1540163	Flavobacterium endophyticum	strain=DSM 29537		latest	Scaffold	Major	Full	2018-10-11	ASM363445v1	DOE Joint Genome Institute	GCA_003634455.1	identical	https://ftp.ncbi.nlm.nih.gov/genomes/all/GCF/003/634/455/GCF_003634455.1_ASM363445v1		assembly from type material	na
	soil	T	GCF_000498495.1	PRJNA224116	SAMN02470902	AVCS00000000.1	representative genome	1107311	1341165	Flavobacterium enshiense DK69	strain=DK69		latest	Contig	Major	Full	2013-11-22	Fens1.0	Seoul National University	GCA_000498495.1	identical	https://ftp.ncbi.nlm.nih.gov/genomes/all/GCF/000/498/495/GCF_000498495.1_Fens1.0		assembly from type material	na
agarase-producing species	stools of Antarctic penguins	H	GCF_003076455.1	PRJNA224116	SAMN06819498		representative genome	1355330	1355330	Flavobacterium faecale	strain=WV33		latest	Complete Genome	Major	Full	2018-05-01	ASM307645v1	Ajou University	GCA_003076455.1	identical	https://ftp.ncbi.nlm.nih.gov/genomes/all/GCF/003/076/455/GCF_003076455.1_ASM307645v1		assembly from type material	na
	activated sludge	T	GCF_000425465.1	PRJNA224116	SAMN02440630	AUDM00000000.1	representative genome	1121889	370974	Flavobacterium filum DSM 17961	strain=DSM 17961		latest	Scaffold	Major	Full	2013-07-11	ASM42546v1	DOE Joint Genome Institute	GCA_000425465.1	identical	https://ftp.ncbi.nlm.nih.gov/genomes/all/GCF/000/425/465/GCF_000425465.1_ASM42546v1		assembly from type material	na
agarolytic	fresh-water lake in The Netherlands	T	GCF_900142775.1	PRJNA224116	SAMN05443543	FRCC00000000.1	representative genome	983	983	Flavobacterium flevense	strain=DSM 1076		latest	Scaffold	Major	Full	2016-12-03	IMG-taxon 2700988729 annotated assembly	DOE - JOINT GENOME INSTITUTE	GCA_900142775.1	identical	https://ftp.ncbi.nlm.nih.gov/genomes/all/GCF/900/142/775/GCF_900142775.1_IMG-taxon_2700988729_annotated_assembly		assembly from type material	na
	freshwater creek in Taiwan	T	GCF_010645065.1	PRJNA224116	SAMN13924930	JAADZW000000000.1	representative genome	1862387	1862387	Flavobacterium fluviatile	strain=TAPY14		latest	Contig	Major	Full	2020-02-14	ASM1064506v1	Zhejiang University	GCA_010645065.1	identical	https://ftp.ncbi.nlm.nih.gov/genomes/all/GCF/010/645/065/GCF_010645065.1_ASM1064506v1		assembly from type material	na
	sediment of Gazwa stream in Jinju city	T	GCF_900129545.1	PRJNA224116	SAMN05443549	FQWB00000000.1	representative genome	468056	468056	Flavobacterium fluvii	strain=DSM 19978		latest	Contig	Major	Full	2016-12-03	IMG-taxon 2695420956 annotated assembly	DOE - JOINT GENOME INSTITUTE	GCA_900129545.1	identical	https://ftp.ncbi.nlm.nih.gov/genomes/all/GCF/900/129/545/GCF_900129545.1_IMG-taxon_2695420956_annotated_assembly		assembly from type material	na
	ginseng soil	T	GCF_004634245.1	PRJNA224116	SAMN11047116	SJTF00000000.1	representative genome	2026681	2026681	Flavobacterium foetidum	strain=JCM 32085		latest	Contig	Major	Full	2019-04-04	ASM463424v1	Zhejiang University	GCA_004634245.1	identical	https://ftp.ncbi.nlm.nih.gov/genomes/all/GCF/004/634/245/GCF_004634245.1_ASM463424v1		assembly from type material	na
	freshwater pond in Jeonju	T	GCF_900129405.1	PRJNA224116	SAMN05444377	FQVQ00000000.1	representative genome	1124188	1124188	Flavobacterium fontis	strain=DSM 25660		latest	Contig	Major	Full	2016-12-03	IMG-taxon 2695420946 annotated assembly	DOE - JOINT GENOME INSTITUTE	GCA_900129405.1	identical	https://ftp.ncbi.nlm.nih.gov/genomes/all/GCF/900/129/405/GCF_900129405.1_IMG-taxon_2695420946_annotated_assembly		assembly from type material	na
	glaciers on the Tibetan Plateau	T	GCF_007097365.1	PRJNA224116	SAMN12233517	VJZR00000000.1	representative genome	2594430	2594430	Flavobacterium franklandianum	strain=LB3P56		latest	Scaffold	Major	Full	2019-07-17	ASM709736v1	Institute of Microbiology, Chinese Academy of Sciences	GCA_007097365.1	identical	https://ftp.ncbi.nlm.nih.gov/genomes/all/GCF/007/097/365/GCF_007097365.1_ASM709736v1		assembly from type material	na
xylanolytic and laminarinolytic activity and was halotolerant	shallow-water marine sedi- ment were collected off Adelaide Island, Antarctica	M	GCF_000425505.1	PRJNA224116	SAMN02440631	AUDO00000000.1	representative genome	1121890	99286	Flavobacterium frigidarium DSM 17623	strain=DSM 17623		latest	Scaffold	Major	Full	2013-07-11	ASM42550v1	DOE Joint Genome Institute	GCA_000425505.1	identical	https://ftp.ncbi.nlm.nih.gov/genomes/all/GCF/000/425/505/GCF_000425505.1_ASM42550v1		assembly from type material	na
	microbial mats in Antarctic lakes	T	GCF_900111075.1	PRJNA224116	SAMN05444355	FOFZ00000000.1	representative genome	229204	229204	Flavobacterium frigoris	strain=DSM 15719		latest	Scaffold	Major	Full	2016-10-31	IMG-taxon 2693429909 annotated assembly	DOE - JOINT GENOME INSTITUTE	GCA_900111075.1	identical	https://ftp.ncbi.nlm.nih.gov/genomes/all/GCF/900/111/075/GCF_900111075.1_IMG-taxon_2693429909_annotated_assembly		assembly from type material	na
	microbial mat samples that were collected from ten Antarctic lakes	T	GCF_900143245.1	PRJNA224116	SAMN05444395	FRDK00000000.1	representative genome	249352	249352	Flavobacterium fryxellicola	strain=DSM 16209		latest	Contig	Major	Full	2016-12-03	IMG-taxon 2695420925 annotated assembly	DOE - JOINT GENOME INSTITUTE	GCA_900143245.1	identical	https://ftp.ncbi.nlm.nih.gov/genomes/all/GCF/900/143/245/GCF_900143245.1_IMG-taxon_2695420925_annotated_assembly		assembly from type material	na
	glaciers on the Tibetan Plateau	T	GCF_007097265.1	PRJNA224116	SAMN12233519	VJZP00000000.1	na	2594432	2594432	Flavobacterium gawalongense	strain=GSP16		latest	Contig	Major	Full	2019-07-17	ASM709726v1	Institute of Microbiology, Chinese Academy of Sciences	GCA_007097265.1	identical	https://ftp.ncbi.nlm.nih.gov/genomes/all/GCF/007/097/265/GCF_007097265.1_ASM709726v1		assembly from type material	na
	microbial mats in Ace (Antarctic) Lake, Vestfold Hills	T	GCF_000422685.1	PRJNA224116	SAMN02441177	AUGN00000000.1	representative genome	1121891	206041	Flavobacterium gelidilacus DSM 15343	strain=DSM 15343		latest	Scaffold	Major	Full	2013-07-11	ASM42268v1	DOE Joint Genome Institute	GCA_000422685.1	identical	https://ftp.ncbi.nlm.nih.gov/genomes/all/GCF/000/422/685/GCF_000422685.1_ASM42268v1		assembly from type material	na
	sea ice from Prydz Bay, Antarctica	M	GCF_900107635.1	PRJNA224116	SAMN05443667	FNRD00000000.1	representative genome	150146	150146	Flavobacterium gillisiae	strain=DSM 22376		latest	Contig	Major	Full	2016-10-22	IMG-taxon 2693429912 annotated assembly	DOE - JOINT GENOME INSTITUTE	GCA_900107635.1	identical	https://ftp.ncbi.nlm.nih.gov/genomes/all/GCF/900/107/635/GCF_900107635.1_IMG-taxon_2693429912_annotated_assembly		assembly from type material	na
	stream water in Bukhansan National Park	T	GCF_001761465.1	PRJNA224116	SAMN05726037		representative genome	1492737	1492737	Flavobacterium gilvum	strain=EM1308		latest	Complete Genome	Major	Full	2016-10-12	ASM176146v1	Korea University	GCA_001761465.1	identical	https://ftp.ncbi.nlm.nih.gov/genomes/all/GCF/001/761/465/GCF_001761465.1_ASM176146v1		assembly from type material	na
	soil of a ginseng field in Pocheon province	T	GCF_003254625.1	PRJNA224116	SAMN09303191	QJRJ00000000.1	representative genome	687844	687844	Flavobacterium ginsenosidimutans	strain=THG 01		latest	Contig	Major	Full	2018-06-18	ASM325462v1	Zhejiang University	GCA_003254625.1	identical	https://ftp.ncbi.nlm.nih.gov/genomes/all/GCF/003/254/625/GCF_003254625.1_ASM325462v1		assembly from type material	na
	frozen soil collected from the China No.1 glacier	T	GCF_003350545.1	PRJNA224116	SAMN09074696	QQBA00000000.1	representative genome	386300	386300	Flavobacterium glaciei	strain=DSM 19728		latest	Scaffold	Major	Full	2018-07-31	ASM335054v1	DOE Joint Genome Institute	GCA_003350545.1	identical	https://ftp.ncbi.nlm.nih.gov/genomes/all/GCF/003/350/545/GCF_003350545.1_ASM335054v1		assembly from type material	na
	rhizosphere soil of soybean (Glycine max L. cv. CO1) collected from an experimental plot at the Tamilnadu Agricultural University, Coimbatore, India	T	GCF_900100165.1	PRJNA224116	SAMN05192550	FNEO00000000.1	representative genome	551990	551990	Flavobacterium glycines	strain=Gm-149		latest	Scaffold	Major	Full	2016-10-21	IMG-taxon 2660237900 annotated assembly	DOE - JOINT GENOME INSTITUTE	GCA_900100165.1	identical	https://ftp.ncbi.nlm.nih.gov/genomes/all/GCF/900/100/165/GCF_900100165.1_IMG-taxon_2660237900_annotated_assembly		assembly from type material	na
	granules used in the wastewater treatment plant of a beer-brewing factory in Kwang-Ju	T	GCF_900129705.1	PRJNA224116	SAMN05443373	FQWO00000000.1	na	280093	280093	Flavobacterium granuli	strain=DSM 19729		latest	Contig	Major	Full	2016-12-03	IMG-taxon 2695420922 annotated assembly	DOE - JOINT GENOME INSTITUTE	GCA_900129705.1	identical	https://ftp.ncbi.nlm.nih.gov/genomes/all/GCF/900/129/705/GCF_900129705.1_IMG-taxon_2695420922_annotated_assembly		assembly from type material	na
cypermethrin-degrading	activated sludge treating synthetic pyrethroid-manufacturing wastewater	T	GCF_009363055.1	PRJNA224116	SAMN13053027		na	683124	683124	Flavobacterium haoranii	strain=KCTC 23008		latest	Complete Genome	Major	Full	2019-10-27	ASM936305v1	Kyungpook National University	GCA_009363055.1	identical	https://ftp.ncbi.nlm.nih.gov/genomes/all/GCF/009/363/055/GCF_009363055.1_ASM936305v1		assembly from type material	na
	freshwater of the hard-water creek Westerh?fer Bach, northern Germany	T	GCF_002217285.1	PRJNA224116	SAMN06049051	MUGW00000000.1	representative genome	387094	387094	Flavobacterium hercynium	strain=DSM 18292		latest	Scaffold	Major	Full	2017-07-12	ASM221728v1	FDA	GCA_002217285.1	identical	https://ftp.ncbi.nlm.nih.gov/genomes/all/GCF/002/217/285/GCF_002217285.1_ASM221728v1		assembly from type material	na
lactose-utilizing	Crooked Lake, a freshwater lake of the Vestfold Hills region of Antarctica	T	GCF_000832125.1	PRJNA224116	SAMN02934118	JPRK00000000.1	representative genome	37752	37752	Flavobacterium hibernum	strain=DSM 12611		latest	Contig	Major	Full	2015-02-03	ASM83212v1	GCAT-SEEK	GCA_000832125.1	identical	https://ftp.ncbi.nlm.nih.gov/genomes/all/GCF/000/832/125/GCF_000832125.1_ASM83212v1		assembly from type material	na
	Arctic soil	T	GCF_004349145.1	PRJNA224116	SAMN11039081	SMFO00000000.1	representative genome	2541734	2541734	Flavobacterium hiemivividum	strain=TSA-D2		latest	Contig	Major	Full	2019-03-13	ASM434914v1	Kyonggi University	GCA_004349145.1	identical	https://ftp.ncbi.nlm.nih.gov/genomes/all/GCF/004/349/145/GCF_004349145.1_ASM434914v1		assembly from type material	na
	soil sample collected from Gangwon	T	GCF_004745595.1	PRJNA224116	SAMN11295120	SRLH00000000.1	representative genome	2562683	2562683	Flavobacterium humi	strain=DS2-A		latest	Scaffold	Major	Full	2019-04-08	ASM474559v1	Dongguk university	GCA_004745595.1	identical	https://ftp.ncbi.nlm.nih.gov/genomes/all/GCF/004/745/595/GCF_004745595.1_ASM474559v1		assembly from type material	na
	gills of diseased salmon at the Platte River Fish Hatchery in Michigan	H	GCF_000737695.1	PRJNA224116	SAMN02934144	JPRM00000000.1	na	991	991	Flavobacterium hydatis	strain=DSM 2063		latest	Contig	Major	Full	2014-08-05	ASM73769v1	GCAT-SEEK	GCA_000737695.1	identical	https://ftp.ncbi.nlm.nih.gov/genomes/all/GCF/000/737/695/GCF_000737695.1_ASM73769v1		assembly from type material	na
	freshwater sample was collected from Lake Cheongpyeong of the North Han River	T	GCF_003202405.1	PRJNA224116	SAMN09281200	QJHL00000000.1	representative genome	2211445	2211445	Flavobacterium hydrophilum	strain=IMCC34758		latest	Contig	Major	Full	2018-06-07	ASM320240v1	INHA University	GCA_003202405.1	identical	https://ftp.ncbi.nlm.nih.gov/genomes/all/GCF/003/202/405/GCF_003202405.1_ASM320240v1		assembly from type material	na
	warm spring water in Assam, India	T	GCF_000455605.1	PRJNA224116	SAMEA3138809		representative genome	1094466	312277	Flavobacterium indicum GPTSA100-9 = DSM 17447	strain=GPTSA100-9		latest	Complete Genome	Major	Full	2012-03-15	GPTSA100-9	French National Institute for Agricultural Research	GCA_000455605.1	identical	https://ftp.ncbi.nlm.nih.gov/genomes/all/GCF/000/455/605/GCF_000455605.1_GPTSA100-9		assembly from type material	na
	brown alga Ecklonia cava collected from Jeju	M	GCF_006491595.2	PRJNA224116	SAMN11998959	VEVQ00000000.2	representative genome	1544455	1544455	Flavobacterium jejuense	strain=EC11		latest	Scaffold	Major	Full	2020-03-20	ASM649159v2	Institute of Oceanology Chinese Academy of Sciences	GCA_006491595.2	identical	https://ftp.ncbi.nlm.nih.gov/genomes/all/GCF/006/491/595/GCF_006491595.2_ASM649159v2		assembly from type material	na
polysaccharide(chitin)-digesting gliding	soil and freshwater	T	GCF_000016645.1	PRJNA224116	SAMN02598357		representative genome	376686	986	Flavobacterium johnsoniae UW101	strain=UW101; ATCC 17061		latest	Complete Genome	Major	Full	2007-05-01	ASM1664v1	US DOE Joint Genome Institute	GCA_000016645.1	identical	https://ftp.ncbi.nlm.nih.gov/genomes/all/GCF/000/016/645/GCF_000016645.1_ASM1664v1		assembly from type material	na
	farmed rainbow trout (1-2 g) exhibiting clinical signs such as darkening of the skin colour, exophthalmia, vertical and spiral swimming by the poolside from Kayseri city	H	GCF_014305095.1	PRJNA224116	SAMN15857137	JACRUI000000000.1	representative genome	2764714	2764714	Flavobacterium kayseriense	strain=F-47		latest	Scaffold	Major	Full	2020-08-26	ASM1430509v1	Erciyes University	GCA_014305095.1	identical	https://ftp.ncbi.nlm.nih.gov/genomes/all/GCF/014/305/095/GCF_014305095.1_ASM1430509v1		assembly from type material	na
carotenoid-producing	faeces of Antarctic penguins	H	GCF_003076475.1	PRJNA224116	SAMN06819499		representative genome	1678728	1678728	Flavobacterium kingsejongi	strain=WV39		latest	Complete Genome	Major	Full	2018-05-01	ASM307647v1	Ajou University	GCA_003076475.1	identical	https://ftp.ncbi.nlm.nih.gov/genomes/all/GCF/003/076/475/GCF_003076475.1_ASM307647v1		assembly from type material	na
	water of Nam Co Lake, located in Tibet	T	GCF_003268815.1	PRJNA224116	SAMN06296443	QLSV00000000.1	representative genome	1353778	1353778	Flavobacterium lacus	strain=CGMCC 1.12504		latest	Scaffold	Major	Full	2018-06-27	ASM326881v1	DOE Joint Genome Institute	GCA_003268815.1	identical	https://ftp.ncbi.nlm.nih.gov/genomes/all/GCF/003/268/815/GCF_003268815.1_ASM326881v1		assembly from type material	na
	ice tongue surface of Laigu glacier on the Tibetan Plateau	T	GCF_003097655.1	PRJNA224116	SAMN08931428	QCZH00000000.1	representative genome	2169409	2169409	Flavobacterium laiguense	strain=LB2P30		latest	Contig	Major	Full	2018-05-08	ASM309765v1	Institute of Microbiology, Chinese Academy of Sciences	GCA_003097655.1	identical	https://ftp.ncbi.nlm.nih.gov/genomes/all/GCF/003/097/655/GCF_003097655.1_ASM309765v1		assembly from type material	na
	forest mud located at Kyung Hee University	T	GCF_010645075.1	PRJNA224116	SAMN13924924	JAADZV000000000.1	representative genome	2045105	2045105	Flavobacterium limi	strain=THG-AG6.4		latest	Contig	Major	Full	2020-02-14	ASM1064507v1	Zhejiang University	GCA_010645075.1	identical	https://ftp.ncbi.nlm.nih.gov/genomes/all/GCF/010/645/075/GCF_010645075.1_ASM1064507v1		assembly from type material	na
organic-polymer-degrading	freshwater sediments containing rich organic matters were collected from the Shin River where it flows into Lake Kasumigaura in Ibaraki Prefecture (Japan)	T	GCF_003634755.1	PRJNA224116	SAMN05444393	RBXA00000000.1	representative genome	180441	180441	Flavobacterium limicola	strain=DSM 15094		latest	Contig	Major	Full	2018-10-11	ASM363475v1	DOE Joint Genome Institute	GCA_003634755.1	identical	https://ftp.ncbi.nlm.nih.gov/genomes/all/GCF/003/634/755/GCF_003634755.1_ASM363475v1		assembly from type material	na
	soil at the rim of Ungok Lake, an artificial freshwater lake located in Gochang	T	GCF_000498535.1	PRJNA224116	SAMN02470908	AVGG00000000.1	representative genome	1341181	1401027	Flavobacterium limnosediminis JC2902	strain=JC2902		latest	Contig	Major	Full	2013-11-22	Flim1.0	Seoul National University	GCA_000498535.1	identical	https://ftp.ncbi.nlm.nih.gov/genomes/all/GCF/000/498/535/GCF_000498535.1_Flim1.0		assembly from type material	na
	soil samples from a waste site highly contaminated with hexachlorocyclohexane in Ummari village, India	T	GCF_002846575.1	PRJNA224116	SAMN06295982	PJND00000000.1	representative genome	428988	428988	Flavobacterium lindanitolerans	strain=IP-10		latest	Contig	Major	Full	2017-12-21	ASM284657v1	DOE Joint Genome Institute	GCA_002846575.1	identical	https://ftp.ncbi.nlm.nih.gov/genomes/all/GCF/002/846/575/GCF_002846575.1_ASM284657v1		assembly from type material	na
	freshwater habitats in Taiwan	T	GCF_011392125.1	PRJNA224116	SAMN14091025	JAAJBU000000000.1	representative genome	2709660	2709660	Flavobacterium lotistagni	strain=CYK-4		latest	Contig	Major	Full	2020-03-17	ASM1139212v1	National Kaohsiung University of Science and Technology	GCA_011392125.1	identical	https://ftp.ncbi.nlm.nih.gov/genomes/all/GCF/011/392/125/GCF_011392125.1_ASM1139212v1		assembly from type material	na
	freshwater sample collected from a depth of 1?m at Lake Soyang	T	GCF_008806775.1	PRJNA224116	SAMN12838234	WAEM00000000.1	representative genome	2026654	2026654	Flavobacterium luteum	strain=NBRC 112527		latest	Contig	Major	Full	2019-10-02	ASM880677v1	Institute of Microbiology, Chinese Academy of Sciences	GCA_008806775.1	identical	https://ftp.ncbi.nlm.nih.gov/genomes/all/GCF/008/806/775/GCF_008806775.1_ASM880677v1		assembly from type material	na
	municipal wastewater treatment plant in Hebei Province	T	GCF_014642275.1	PRJNA224116	SAMD00245048	BMIM00000000.1	representative genome	1677894	1677894	Flavobacterium lutivivi	strain=CGMCC 1.15347		latest	Scaffold	Major	Full	2020-09-11	ASM1464227v1	WFCC-MIRCEN World Data Centre for Microorganisms (WDCM)	GCA_014642275.1	identical	https://ftp.ncbi.nlm.nih.gov/genomes/all/GCF/014/642/275/GCF_014642275.1_ASM1464227v1		assembly from type material	na
	faeces of Macaca mulatta living in the Yunnan Wild Animal Park, Yunnan Province	H	GCF_003865365.1	PRJNA224116	SAMN10434608	RQVR00000000.1	representative genome	2488993	2488993	Flavobacterium macacae	strain=YIM 102600		latest	Scaffold	Major	Full	2018-12-05	ASM386536v1	Yunnan Institute of Microbiology	GCA_003865365.1	identical	https://ftp.ncbi.nlm.nih.gov/genomes/all/GCF/003/865/365/GCF_003865365.1_ASM386536v1		assembly from type material	na
	freshwater shrimp culture pond in Taiwan	T	GCF_014486675.1	PRJNA224116	SAMN15935544	JACTAC000000000.1	representative genome	591204	591204	Flavobacterium macrobrachii	strain=an-8		latest	Contig	Major	Full	2020-09-04	ASM1448667v1	korea university	GCA_014486675.1	identical	https://ftp.ncbi.nlm.nih.gov/genomes/all/GCF/014/486/675/GCF_014486675.1_ASM1448667v1		assembly from type material	na
	freshwater in Hapcheonho Lake	T	GCF_003055625.1	PRJNA224116	SAMN08903377		representative genome	2162713	2162713	Flavobacterium magnum	strain=HYN0048		latest	Complete Genome	Major	Full	2018-04-18	ASM305562v1	Korea University	GCA_003055625.1	identical	https://ftp.ncbi.nlm.nih.gov/genomes/all/GCF/003/055/625/GCF_003055625.1_ASM305562v1		assembly from type material	na
	culture of the cyanobacterium, Microcystis aeruginosa isolated from the Geumgang River	T	GCF_006385255.1	PRJNA224116	SAMN12057705	VFJE00000000.1	representative genome	2596891	2596891	Flavobacterium microcysteis	strain=MaA-Y11		latest	Contig	Major	Full	2019-06-22	ASM638525v1	chungang university	GCA_006385255.1	identical	https://ftp.ncbi.nlm.nih.gov/genomes/all/GCF/006/385/255/GCF_006385255.1_ASM638525v1		assembly from type material	na
	microbial mats in Antarctic lakes	T	GCF_900129585.1	PRJNA224116	SAMN05444372	FQWF00000000.1	representative genome	229205	229205	Flavobacterium micromati	strain=DSM 17659		latest	Scaffold	Major	Full	2016-12-03	IMG-taxon 2695420959 annotated assembly	DOE - JOINT GENOME INSTITUTE	GCA_900129585.1	identical	https://ftp.ncbi.nlm.nih.gov/genomes/all/GCF/900/129/585/GCF_900129585.1_IMG-taxon_2695420959_annotated_assembly		assembly from type material	na
cellulose-degrading	sediments in a branch of the Nackdong River in Sangju	T	GCF_004355225.1	PRJNA224116	SAMN11098580		representative genome	2547394	2547394	Flavobacterium nackdongense	strain=GS13		latest	Complete Genome	Major	Full	2019-03-19	ASM435522v1	NNIBR	GCA_004355225.1	identical	https://ftp.ncbi.nlm.nih.gov/genomes/all/GCF/004/355/225/GCF_004355225.1_ASM435522v1		assembly from type material	na
	rhizosphere of switchgrass (Panicum virgatum) in Auburn, Alabama	T	GCF_003254565.1	PRJNA224116	SAMN09303057	QJRI00000000.1	na	1617283	1617283	Flavobacterium nitrogenifigens	strain=NXU-44		latest	Contig	Major	Full	2018-06-18	ASM325456v1	Zhejiang University	GCA_003254565.1	identical	https://ftp.ncbi.nlm.nih.gov/genomes/all/GCF/003/254/565/GCF_003254565.1_ASM325456v1		assembly from type material	na
	meltwater of Hailuogou Glacier located in Sichuan province, south-west China	T	GCF_900100375.1	PRJNA224116	SAMN04487935	FNEZ00000000.1	representative genome	1128970	1128970	Flavobacterium noncentrifugens	strain=CGMCC 1.10076		latest	Scaffold	Major	Full	2016-10-21	IMG-taxon 2619618994 annotated assembly	DOE - JOINT GENOME INSTITUTE	GCA_900100375.1	identical	https://ftp.ncbi.nlm.nih.gov/genomes/all/GCF/900/100/375/GCF_900100375.1_IMG-taxon_2619618994_annotated_assembly		assembly from type material	na
	frozen soil from the China No.1 glacier (Xinjiang province)	T	GCF_900099915.1	PRJNA224116	SAMN04488062	FNDB00000000.1	representative genome	178355	178355	Flavobacterium omnivorum	strain=CGMCC 1.2747		latest	Scaffold	Major	Full	2016-10-21	IMG-taxon 2617270789 annotated assembly	DOE - JOINT GENOME INSTITUTE	GCA_900099915.1	identical	https://ftp.ncbi.nlm.nih.gov/genomes/all/GCF/900/099/915/GCF_900099915.1_IMG-taxon_2617270789_annotated_assembly		assembly from type material	na
	liver, diseased rainbow trout (Oncorhynchus mykiss)	H	GCF_002217355.1	PRJNA224116	SAMN06049060	MUHA00000000.1	representative genome	728056	728056	Flavobacterium oncorhynchi	strain=CCUG 59446		latest	Scaffold	Major	Full	2017-07-12	ASM221735v1	FDA	GCA_002217355.1	identical	https://ftp.ncbi.nlm.nih.gov/genomes/all/GCF/002/217/355/GCF_002217355.1_ASM221735v1		assembly from type material	na
	cold-water lake (Sayram Lake), located in Xinjiang province of China	T	GCF_014638005.1	PRJNA224116	SAMD00244948	BMFG00000000.1	representative genome	1756020	1756020	Flavobacterium orientale	strain=CGMCC 1.12506		latest	Scaffold	Major	Full	2020-09-12	ASM1463800v1	WFCC-MIRCEN World Data Centre for Microorganisms (WDCM)	GCA_014638005.1	identical	https://ftp.ncbi.nlm.nih.gov/genomes/all/GCF/014/638/005/GCF_014638005.1_ASM1463800v1		assembly from type material	na
	freshwater in Hapcheonho Lake	T	GCF_003097535.1	PRJNA224116	SAMN08969845		representative genome	2172098	2172098	Flavobacterium pallidum	strain=HYN0049		latest	Complete Genome	Major	Full	2018-05-08	ASM309753v1	Korea University	GCA_003097535.1	identical	https://ftp.ncbi.nlm.nih.gov/genomes/all/GCF/003/097/535/GCF_003097535.1_ASM309753v1		assembly from type material	na
	bankside soil of Xixi wetland, located in Zhejiang province	T	GCF_014639535.1	PRJNA224116	SAMD00244973	BMGA00000000.1	representative genome	1476463	1476463	Flavobacterium palustre	strain=CGMCC 1.12811		latest	Contig	Major	Full	2020-09-12	ASM1463953v1	WFCC-MIRCEN World Data Centre for Microorganisms (WDCM)	GCA_014639535.1	identical	https://ftp.ncbi.nlm.nih.gov/genomes/all/GCF/014/639/535/GCF_014639535.1_ASM1463953v1		assembly from type material	na
	soil from southern England	T	GCF_900142715.1	PRJNA224116	SAMN05444387	FRBX00000000.1	representative genome	29533	29533	Flavobacterium pectinovorum	strain=DSM 6368		latest	Scaffold	Major	Full	2016-12-03	IMG-taxon 2698536748 annotated assembly	DOE - JOINT GENOME INSTITUTE	GCA_900142715.1	identical	https://ftp.ncbi.nlm.nih.gov/genomes/all/GCF/900/142/715/GCF_900142715.1_IMG-taxon_2698536748_annotated_assembly		assembly from type material	na
diesel-degrading	oil-contaminated Arctic soil, soil samples were collected during August and september 2012 from different corners of the base station near the DASAN, Korean Arctic Station, N-9173 Ny-Alesund, Norway	T	GCF_003314435.2	PRJNA224116	SAMN09536024	QNVY00000000.2	representative genome	2259594	2259594	Flavobacterium petrolei	strain=Kopri-42		latest	Contig	Major	Full	2019-02-08	ASM331443v2	Konggi University	GCA_003314435.2	identical	https://ftp.ncbi.nlm.nih.gov/genomes/all/GCF/003/314/435/GCF_003314435.2_ASM331443v2		assembly from type material	na
	roots of reeds (Phragmites australis) in Beijing Cuihu Wetland (China)	T	GCF_900112575.1	PRJNA224116	SAMN05216297	FOMH00000000.1	representative genome	739143	739143	Flavobacterium phragmitis	strain=CGMCC 1.10370		latest	Scaffold	Major	Full	2016-11-05	IMG-taxon 2667527437 annotated assembly	DOE - JOINT GENOME INSTITUTE	GCA_900112575.1	identical	https://ftp.ncbi.nlm.nih.gov/genomes/all/GCF/900/112/575/GCF_900112575.1_IMG-taxon_2667527437_annotated_assembly		assembly from type material	na
	freshwater, phycosphere of Microcystis aeruginosa	T	GCF_010119235.1	PRJNA224116	SAMN13829594	JAAATZ000000000.1	representative genome	2697515	2697515	Flavobacterium phycosphaerae	strain=MK012		latest	Contig	Major	Full	2020-02-03	ASM1011923v1	korea university	GCA_010119235.1	identical	https://ftp.ncbi.nlm.nih.gov/genomes/all/GCF/010/119/235/GCF_010119235.1_ASM1011923v1		assembly from type material	na
	fish pond in Hunei Township of Kaohsiung County, Taiwan	H	GCF_004122145.1	PRJNA224116	SAMN10739601	SBKQ00000000.1	representative genome	2506424	2506424	Flavobacterium piscinae	strain=ICH-30		latest	Contig	Major	Full	2019-01-30	ASM412214v1	National Kaohsiung University of Science and Technology	GCA_004122145.1	identical	https://ftp.ncbi.nlm.nih.gov/genomes/all/GCF/004/122/145/GCF_004122145.1_ASM412214v1		assembly from type material	na
	kidney, diseased rainbow trout (Oncorhynchus mykiss)	H	GCF_001686925.1	PRJNA224116	SAMN04570197	LVEN00000000.1	representative genome	1114874	1114874	Flavobacterium piscis	strain=CCUG 60099		latest	Contig	Major	Full	2016-07-18	ASM168692v1	Korea University	GCA_001686925.1	identical	https://ftp.ncbi.nlm.nih.gov/genomes/all/GCF/001/686/925/GCF_001686925.1_ASM168692v1		assembly from type material	na
	egg, diseased farmed rainbow trout (Oncorhynchus mykiss)	H	GCF_002217395.1	PRJNA224116	SAMN06049068	MUHD00000000.1	representative genome	1114867	1114867	Flavobacterium plurextorum	strain=CCUG 60112		latest	Scaffold	Major	Full	2017-07-12	ASM221739v1	FDA	GCA_002217395.1	identical	https://ftp.ncbi.nlm.nih.gov/genomes/all/GCF/002/217/395/GCF_002217395.1_ASM221739v1		assembly from type material	na
	Pokkali rhizosphere	T	GCF_014596575.1	PRJNA224116	SAMN06622876	NASZ00000000.1	representative genome	1940408	1940408	Flavobacterium pokkalii	strain=L1I52		latest	Contig	Major	Full	2020-09-15	ASM1459657v1	IMEDEA	GCA_014596575.1	identical	https://ftp.ncbi.nlm.nih.gov/genomes/all/GCF/014/596/575/GCF_014596575.1_ASM1459657v1		assembly from type material	na
	microbial mat samples that were collected from ten Antarctic lakes	T	GCF_003312425.1	PRJNA224116	SAMN09536670	QNUX00000000.1	representative genome	249351	249351	Flavobacterium psychrolimnae	strain=LMG 22018		latest	Contig	Major	Full	2018-07-10	ASM331242v1	Konggi University	GCA_003312425.1	identical	https://ftp.ncbi.nlm.nih.gov/genomes/all/GCF/003/312/425/GCF_003312425.1_ASM331242v1		assembly from type material	na
	causative agent of bacterial cold water disease in adult salmonids and rainbow trout fry syndrome in juvenile rainbow trout	H	GCF_002217405.1	PRJNA224116	SAMN06049063	MUHE00000000.1	na	1121894	96345	Flavobacterium psychrophilum DSM 3660 = ATCC 49418	strain=ATCC 49418		latest	Scaffold	Major	Full	2017-07-12	ASM221740v1	FDA	GCA_002217405.1	identical	https://ftp.ncbi.nlm.nih.gov/genomes/all/GCF/002/217/405/GCF_002217405.1_ASM221740v1		assembly from type material	na
	Stone, fissure in Komrek Wall, James Ross Island near the Antarctic Peninsula	T	GCF_018380615.1	PRJNA224116	SAMN19040472	JAGYVZ000000000.1	representative genome	2133767	2133767	Flavobacterium psychroterrae	strain=CCM 8827		latest	Scaffold	Major	Full	2021-05-17	ASM1838061v1	Masaryk University	GCA_018380615.1	identical	https://ftp.ncbi.nlm.nih.gov/genomes/all/GCF/018/380/615/GCF_018380615.1_ASM1838061v1		assembly from type material	na
	Ice samples were collected from the supraglacial surface of Renlongba glacier in Tibet Autonomous Region, China	T	GCF_003097635.1	PRJNA224116	SAMN08931429	QCZI00000000.1	representative genome	2169410	2169410	Flavobacterium psychrotolerans	strain=RB1R5		latest	Contig	Major	Full	2018-05-08	ASM309763v1	Institute of Microbiology, Chinese Academy of Sciences	GCA_003097635.1	identical	https://ftp.ncbi.nlm.nih.gov/genomes/all/GCF/003/097/635/GCF_003097635.1_ASM309763v1		assembly from type material	na
	marine sediment from the Arabian Sea in the Fort Cochin area of the state of Kerala, India	M	GCF_009741375.1	PRJNA224116	SAMN13439368	WOWP00000000.1	representative genome	1038845	1038845	Flavobacterium rakeshii	strain=JCM 17928		latest	Contig	Major	Full	2019-12-11	ASM974137v1	Inner Mongolia University	GCA_009741375.1	identical	https://ftp.ncbi.nlm.nih.gov/genomes/all/GCF/009/741/375/GCF_009741375.1_ASM974137v1		assembly from type material	na
	Westerhofer Bach hard water rivulet, North Germany	T	GCF_002217435.1	PRJNA224116	SAMN06049053	MUHF00000000.1	na	362418	362418	Flavobacterium reichenbachii	strain=DSM 21791		latest	Scaffold	Major	Full	2017-07-12	ASM221743v1	FDA	GCA_002217435.1	identical	https://ftp.ncbi.nlm.nih.gov/genomes/all/GCF/002/217/435/GCF_002217435.1_ASM221743v1		assembly from type material	na
	sediment of the Hakjang stream in Busan; this stream receives wastewater from many industrial plants	T	GCF_900182645.1	PRJNA224116	SAMN06265349	FXTA00000000.1	representative genome	443612	443612	Flavobacterium resistens	strain=DSM 19382		latest	Contig	Major	Full	2019-07-12	IMG-taxon 2724679687 annotated assembly	DOE - JOINT GENOME INSTITUTE	GCA_900182645.1	identical	https://ftp.ncbi.nlm.nih.gov/genomes/all/GCF/900/182/645/GCF_900182645.1_IMG-taxon_2724679687_annotated_assembly		assembly from type material	na
	Westerhofer Bach hard water rivulet, North Germany	T	GCF_000378485.1	PRJNA224116	SAMN02441333	ARKJ00000000.1	representative genome	1121895	498301	Flavobacterium rivuli WB 3.3-2 = DSM 21788	strain=DSM 21788		latest	Scaffold	Major	Full	2013-04-23	ASM37848v1	DOE Joint Genome Institute	GCA_000378485.1	identical	https://ftp.ncbi.nlm.nih.gov/genomes/all/GCF/000/378/485/GCF_000378485.1_ASM37848v1		assembly from type material	na
	silt-water interface, Surrey, Guildford, River Way	T	GCF_900142735.1	PRJNA224116	SAMN05444366	FRBY00000000.1	representative genome	29534	29534	Flavobacterium saccharophilum	strain=DSM 1811		latest	Contig	Major	Full	2016-12-03	IMG-taxon 2698536752 annotated assembly	DOE - JOINT GENOME INSTITUTE	GCA_900142735.1	identical	https://ftp.ncbi.nlm.nih.gov/genomes/all/GCF/900/142/735/GCF_900142735.1_IMG-taxon_2698536752_annotated_assembly		assembly from type material	na
	freshwater sediment of Taihu Lake in central China	T	GCF_900100625.1	PRJNA224116	SAMN02927925	FMTY00000000.1	representative genome	329186	329186	Flavobacterium saliperosum	strain=CGMCC 1.3801		latest	Scaffold	Major	Full	2016-10-17	IMG-taxon 2596583547 annotated assembly	DOE - JOINT GENOME INSTITUTE	GCA_900100625.1	identical	https://ftp.ncbi.nlm.nih.gov/genomes/all/GCF/900/100/625/GCF_900100625.1_IMG-taxon_2596583547_annotated_assembly		assembly from type material	na
	Arctic soil	T	GCF_004349135.1	PRJNA224116	SAMN11039072	SMFN00000000.1	representative genome	2541733	2541733	Flavobacterium sandaracinum	strain=LB-D12		latest	Contig	Major	Full	2019-03-13	ASM434913v1	Kyonggi University	GCA_004349135.1	identical	https://ftp.ncbi.nlm.nih.gov/genomes/all/GCF/004/349/135/GCF_004349135.1_ASM434913v1		assembly from type material	na
	sediment in a branch of the Nackdong River in Sangju	T	GCF_004797125.1	PRJNA224116	SAMN10908541		representative genome	2518177	2518177	Flavobacterium sangjuense	strain=GS03		latest	Complete Genome	Major	Full	2019-04-16	ASM479712v1	NNIBR	GCA_004797125.1	identical	https://ftp.ncbi.nlm.nih.gov/genomes/all/GCF/004/797/125/GCF_004797125.1_ASM479712v1		assembly from type material	na
paper, strain? retracted	stream (Sasang) carrying wastewater polluted with heavy metals in Busan	T	GCF_000686885.1	PRJNA224116	SAMN02743358	JMLU00000000.1	representative genome	1121896	503361	Flavobacterium sasangense DSM 21067	strain=DSM 21067		latest	Scaffold	Major	Full	2014-05-08	ASM68688v1	DOE Joint Genome Institute	GCA_000686885.1	identical	https://ftp.ncbi.nlm.nih.gov/genomes/all/GCF/000/686/885/GCF_000686885.1_ASM68688v1		assembly from type material	na
starch-degrading	tidal flat sediment collected in Taean County	M	GCF_003148385.1	PRJNA224116	SAMN09205926		representative genome	2201181	2201181	Flavobacterium sediminis	strain=MEBiC07310		latest	Complete Genome	Major	Full	2018-05-23	ASM314838v1	National Marine Biodiversity Institute of Korea	GCA_003148385.1	identical	https://ftp.ncbi.nlm.nih.gov/genomes/all/GCF/003/148/385/GCF_003148385.1_ASM314838v1		assembly from type material	na
	penguin habitat near the King Sejong Station	T	GCF_900129575.1	PRJNA224116	SAMN05444396	FQWE00000000.1	representative genome	271157	271157	Flavobacterium segetis	strain=DSM 19741		latest	Scaffold	Major	Full	2016-12-03	IMG-taxon 2695420957 annotated assembly	DOE - JOINT GENOME INSTITUTE	GCA_900129575.1	identical	https://ftp.ncbi.nlm.nih.gov/genomes/all/GCF/900/129/575/GCF_900129575.1_IMG-taxon_2695420957_annotated_assembly		assembly from type material	na
	stream water in Bukhansan National Park	T	GCF_000695795.1	PRJNA224116	SAMN02797833	JNCA00000000.1	representative genome	1492738	1492738	Flavobacterium seoulense	strain=EM1321		latest	Contig	Major	Full	2014-05-27	ASM69579v1	ChunLab, Inc	GCA_000695795.1	identical	https://ftp.ncbi.nlm.nih.gov/genomes/all/GCF/000/695/795/GCF_000695795.1_ASM69579v1		assembly from type material	na
	marine sediments collected near the Zhairuo Island located in the East China Sea	M	GCF_003254585.1	PRJNA224116	SAMN09279961	QJGZ00000000.1	representative genome	2211133	2211133	Flavobacterium sharifuzzamanii	strain=A7.6		latest	Contig	Major	Full	2018-06-18	ASM325458v1	Zhejiang University	GCA_003254585.1	identical	https://ftp.ncbi.nlm.nih.gov/genomes/all/GCF/003/254/585/GCF_003254585.1_ASM325458v1		assembly from type material	na
	Kyonggi University forest soil	T	GCF_004329815.1	PRJNA224116	SAMN11013892	SJPE00000000.1	representative genome	2529433	2529433	Flavobacterium silvisoli	strain=RD-2-33		latest	Contig	Major	Full	2019-03-06	ASM432981v1	Kyonggi University	GCA_004329815.1	identical	https://ftp.ncbi.nlm.nih.gov/genomes/all/GCF/004/329/815/GCF_004329815.1_ASM432981v1		assembly from type material	na
	frozen soil from the China No. 1 glacier located in the Xinjiang Uygur Autonomous Region in north-western China	T	GCF_900110375.1	PRJNA224116	SAMN04487942	FODN00000000.1	representative genome	604089	604089	Flavobacterium sinopsychrotolerans	strain=CGMCC 1.8704		latest	Scaffold	Major	Full	2016-10-31	IMG-taxon 2619618873 annotated assembly	DOE - JOINT GENOME INSTITUTE	GCA_900110375.1	identical	https://ftp.ncbi.nlm.nih.gov/genomes/all/GCF/900/110/375/GCF_900110375.1_IMG-taxon_2619618873_annotated_assembly		assembly from type material	na
	soil samples collected on the island of Dokdo	T	GCF_000422705.1	PRJNA224116	SAMN02441178	AUGO00000000.1	representative genome	1121897	344881	Flavobacterium soli DSM 19725	strain=DSM 19725		latest	Scaffold	Major	Full	2013-07-11	ASM42270v1	DOE Joint Genome Institute	GCA_000422705.1	identical	https://ftp.ncbi.nlm.nih.gov/genomes/all/GCF/000/422/705/GCF_000422705.1_ASM42270v1		assembly from type material	na
endophyte - host	endophyte isolated from the root of Suaeda corniculata in Inner Mongolia, northern China	H	GCF_014642915.1	PRJNA224116	SAMD00245066	BMJE00000000.1	representative genome	1767027	1767027	Flavobacterium suaedae	strain=CGMCC 1.15461		latest	Contig	Major	Full	2020-09-11	ASM1464291v1	WFCC-MIRCEN World Data Centre for Microorganisms (WDCM)	GCA_014642915.1	identical	https://ftp.ncbi.nlm.nih.gov/genomes/all/GCF/014/642/915/GCF_014642915.1_ASM1464291v1		assembly from type material	na
	Westerhofer Bach hard water rivulet, North Germany	T	GCF_000422725.1	PRJNA224116	SAMN02441179	AUGP00000000.1	representative genome	1121898	426226	Flavobacterium subsaxonicum WB 4.1-42 = DSM 21790	strain=DSM 21790		latest	Scaffold	Major	Full	2013-07-11	ASM42272v1	DOE Joint Genome Institute	GCA_000422725.1	identical	https://ftp.ncbi.nlm.nih.gov/genomes/all/GCF/000/422/725/GCF_000422725.1_ASM42272v1		assembly from type material	na
	Eroded fin of salmon, Washington	H	GCF_000611675.1	PRJNA224116	SAMN02586105	JATV00000000.1	na	1450525	29536	Flavobacterium succinicans LMG 10402	strain=LMG 10402		latest	Contig	Major	Full	2014-03-31	ASM61167v1	Genome Consortium for Active Teaching	GCA_000611675.1	identical	https://ftp.ncbi.nlm.nih.gov/genomes/all/GCF/000/611/675/GCF_000611675.1_ASM61167v1		assembly from type material	na
	freshwater, a water sample was collected from Fenchihu, Chiayi County, Taiwan	T	GCF_004016525.1	PRJNA224116	SAMN10680076	SACJ00000000.1	representative genome	1921138	1921138	Flavobacterium sufflavum	strain=BBQ-12		latest	Contig	Major	Full	2019-01-08	ASM401652v1	National Kaohsiung University of Science and Technology	GCA_004016525.1	identical	https://ftp.ncbi.nlm.nih.gov/genomes/all/GCF/004/016/525/GCF_004016525.1_ASM401652v1		assembly from type material	na
	greenhouse soil in South Korea	T	GCF_000430025.1	PRJNA224116	SAMN02440857	AUCZ00000000.1	representative genome	1121899	350894	Flavobacterium suncheonense GH29-5 = DSM 17707	strain=DSM 17707		latest	Scaffold	Major	Full	2013-07-15	ASM43002v1	DOE Joint Genome Institute	GCA_000430025.1	identical	https://ftp.ncbi.nlm.nih.gov/genomes/all/GCF/000/430/025/GCF_000430025.1_ASM43002v1		assembly from type material	na
	Westerhofer Bach hard water rivulet, North Germany	T	GCF_900111965.1	PRJNA224116	SAMN05660845	FOJT00000000.1	representative genome	498292	498292	Flavobacterium swingsii	strain=DSM 21789		latest	Contig	Major	Full	2016-11-02	IMG-taxon 2599185297 annotated assembly	DOE - JOINT GENOME INSTITUTE	GCA_900111965.1	identical	https://ftp.ncbi.nlm.nih.gov/genomes/all/GCF/900/111/965/GCF_900111965.1_IMG-taxon_2599185297_annotated_assembly		assembly from type material	na
	primates feces	H	GCF_003865405.1	PRJNA224116	SAMN10426406	RQVQ00000000.1	representative genome	2488728	2488728	Flavobacterium tangerinum	strain=YIM 102701-2		latest	Scaffold	Major	Full	2018-12-05	ASM386540v1	Yunnan Institute of Microbiology	GCA_003865405.1	identical	https://ftp.ncbi.nlm.nih.gov/genomes/all/GCF/003/865/405/GCF_003865405.1_ASM386540v1		assembly from type material	na
	cyanobacterial mat material collected from Ace Lake, a marine salinity meromictic lake located in the Vestfold Hills area of Antarctica	M	GCF_000425485.1	PRJNA224116	SAMN02440861	AUDN00000000.1	representative genome	1121901	150172	Flavobacterium tegetincola DSM 22377	strain=DSM 22377		latest	Scaffold	Major	Full	2013-07-11	ASM42548v1	DOE Joint Genome Institute	GCA_000425485.1	identical	https://ftp.ncbi.nlm.nih.gov/genomes/all/GCF/000/425/485/GCF_000425485.1_ASM42548v1		assembly from type material	na
	greenhouse soil cultivated with lettuce	T	GCF_900142035.1	PRJNA224116	SAMN05444363	FQZI00000000.1	representative genome	415425	415425	Flavobacterium terrae	strain=DSM 18829		latest	Contig	Major	Full	2016-12-03	IMG-taxon 2695421047 annotated assembly	DOE - JOINT GENOME INSTITUTE	GCA_900142035.1	identical	https://ftp.ncbi.nlm.nih.gov/genomes/all/GCF/900/142/035/GCF_900142035.1_IMG-taxon_2695421047_annotated_assembly		assembly from type material	na
	soil from the island of Dokdo	T	GCF_900108955.1	PRJNA224116	SAMN05660918	FNYA00000000.1	representative genome	402734	402734	Flavobacterium terrigena	strain=DSM 17934		latest	Scaffold	Major	Full	2016-10-31	IMG-taxon 2600255390 annotated assembly	DOE - JOINT GENOME INSTITUTE	GCA_900108955.1	identical	https://ftp.ncbi.nlm.nih.gov/genomes/all/GCF/900/108/955/GCF_900108955.1_IMG-taxon_2600255390_annotated_assembly		assembly from type material	na
	frozen soil collected from the China No.1 glacier	T	GCF_007830355.1	PRJNA224116	SAMN02927910	VLKO00000000.1	representative genome	459471	459471	Flavobacterium tiangeerense	strain=CGMCC 1.6847		latest	Scaffold	Major	Full	2019-08-02	ASM783035v1	DOE Joint Genome Institute	GCA_007830355.1	identical	https://ftp.ncbi.nlm.nih.gov/genomes/all/GCF/007/830/355/GCF_007830355.1_ASM783035v1		assembly from type material	na
	water samples were collected from different sites in the wetland YonghuCo	T	GCF_003293845.1	PRJNA224116	SAMN09459912	QLST00000000.1	representative genome	2233533	2233533	Flavobacterium tibetense	strain=YH5		latest	Scaffold	Major	Full	2018-07-09	ASM329384v1	Nanjing Institute of Geography and Limnology, Chinese Academy of Sciences	GCA_003293845.1	identical	https://ftp.ncbi.nlm.nih.gov/genomes/all/GCF/003/293/845/GCF_003293845.1_ASM329384v1		assembly from type material	na
	soil samples were collected from the Sakaerat Biosphere Reserve in the north-eastern part of Thailand	T	GCF_003254545.1	PRJNA224116	SAMN09281276	QJRH00000000.1	representative genome	1685414	1685414	Flavobacterium tistrianum	strain=GB 56.1		latest	Contig	Major	Full	2018-06-18	ASM325454v1	Zhejiang University	GCA_003254545.1	identical	https://ftp.ncbi.nlm.nih.gov/genomes/all/GCF/003/254/545/GCF_003254545.1_ASM325454v1		assembly from type material	na
	liver, diseased farmed rainbow trout (Oncorhynchus mykiss)	H	GCF_002217475.1	PRJNA224116	SAMN06049067	MUHH00000000.1	na	1114873	1114873	Flavobacterium tructae	strain=CCUG 60100		latest	Scaffold	Major	Full	2017-07-12	ASM221747v1	FDA	GCA_002217475.1	identical	https://ftp.ncbi.nlm.nih.gov/genomes/all/GCF/002/217/475/GCF_002217475.1_ASM221747v1		assembly from type material	na
	farmed rainbow trout (0.2-0.3 g) exhibiting clinical signs such as darkening of the skin colour, exophthalmia, elongated faces from Mugla city	H	GCF_011365745.1	PRJNA224116	SAMN14329898	JAAOBY000000000.1	na	2764718	2764718	Flavobacterium turcicum	strain=F-339		latest	Scaffold	Major	Full	2020-03-16	ASM1136574v1	ErciyesUniversity	GCA_011365745.1	identical	https://ftp.ncbi.nlm.nih.gov/genomes/all/GCF/011/365/745/GCF_011365745.1_ASM1136574v1		assembly from type material	na
	hexachlorocyclohexane-contaminated soil in Lucknow, Uttar Pradesh, India	T	GCF_900115115.1	PRJNA224116	SAMN05421741	FOVI00000000.1	representative genome	913024	913024	Flavobacterium ummariense	strain=DS-12		latest	Contig	Major	Full	2016-11-02	IMG-taxon 2675903027 annotated assembly	DOE - JOINT GENOME INSTITUTE	GCA_900115115.1	identical	https://ftp.ncbi.nlm.nih.gov/genomes/all/GCF/900/115/115/GCF_900115115.1_IMG-taxon_2675903027_annotated_assembly		assembly from type material	na
	freshwater, a water sample was collected from a freshwater lake in the Fenchihu of Chiayi County, Taiwan	T	GCF_009909155.2	PRJNA224116	SAMN13781872	JAAAPM000000000.2	representative genome	1932779	1932779	Flavobacterium undicola	strain=BBQ-18		latest	Contig	Major	Full	2020-07-23	ASM990915v2	National Kaohsiung University of Science and Technology	GCA_009909155.2	identical	https://ftp.ncbi.nlm.nih.gov/genomes/all/GCF/009/909/155/GCF_009909155.2_ASM990915v2		assembly from type material	na
	sludge from a wastewater treatment plant	T	GCF_900110615.1	PRJNA224116	SAMN05444005	FOEI00000000.1	representative genome	1299341	1299341	Flavobacterium urocaniciphilum	strain=DSM 27078		latest	Contig	Major	Full	2016-10-31	IMG-taxon 2693429864 annotated assembly	DOE - JOINT GENOME INSTITUTE	GCA_900110615.1	identical	https://ftp.ncbi.nlm.nih.gov/genomes/all/GCF/900/110/615/GCF_900110615.1_IMG-taxon_2693429864_annotated_assembly		assembly from type material	na
	water of melted ice from the China No.1 glacier, Xinjiang Uygur Autonomous Region	T	GCF_900108015.1	PRJNA224116	SAMN04488130	FNVP00000000.1	representative genome	935224	935224	Flavobacterium urumqiense	strain=CGMCC 1.9230		latest	Scaffold	Major	Full	2016-10-24	IMG-taxon 2617270781 annotated assembly	DOE - JOINT GENOME INSTITUTE	GCA_900108015.1	identical	https://ftp.ncbi.nlm.nih.gov/genomes/all/GCF/900/108/015/GCF_900108015.1_IMG-taxon_2617270781_annotated_assembly		assembly from type material	na
	feces of Macaca mulatta living in the Yunnan Wild Animal Park, Yunnan province of China	H	GCF_003858535.1	PRJNA224116	SAMN10426407	RQTJ00000000.1	representative genome	2488729	2488729	Flavobacterium viscosum	strain=YIM 102796		latest	Scaffold	Major	Full	2018-12-03	ASM385853v1	Yunnan Institute of Microbiology	GCA_003858535.1	identical	https://ftp.ncbi.nlm.nih.gov/genomes/all/GCF/003/858/535/GCF_003858535.1_ASM385853v1		assembly from type material	na
	soil samples collected on the Weaver Peninsula	T	GCF_003688495.1	PRJNA224116	SAMN05443664	REFH00000000.1	representative genome	271156	271156	Flavobacterium weaverense	strain=DSM 19727		latest	Contig	Major	Full	2018-10-25	ASM368849v1	DOE Joint Genome Institute	GCA_003688495.1	identical	https://ftp.ncbi.nlm.nih.gov/genomes/all/GCF/003/688/495/GCF_003688495.1_ASM368849v1		assembly from type material	na
	a mud pool near Syowa Station, Antarctica	T	GCF_900142695.1	PRJNA224116	SAMN05443669	FRBU00000000.1	representative genome	69322	69322	Flavobacterium xanthum	strain=DSM 3661		latest	Contig	Major	Full	2016-12-03	IMG-taxon 2700988712 annotated assembly	DOE - JOINT GENOME INSTITUTE	GCA_900142695.1	identical	https://ftp.ncbi.nlm.nih.gov/genomes/all/GCF/900/142/695/GCF_900142695.1_IMG-taxon_2700988712_annotated_assembly		assembly from type material	na
	frozen soil from the China No.1 glacier (Xinjiang province)	T	GCF_900142885.1	PRJNA224116	SAMN05216269	FRCL00000000.1	representative genome	178356	178356	Flavobacterium xinjiangense	strain=CGMCC 1.2749		latest	Scaffold	Major	Full	2016-12-03	IMG-taxon 2663762760 annotated assembly	DOE - JOINT GENOME INSTITUTE	GCA_900142885.1	identical	https://ftp.ncbi.nlm.nih.gov/genomes/all/GCF/900/142/885/GCF_900142885.1_IMG-taxon_2663762760_annotated_assembly		assembly from type material	na
	water of melted ice from the China No.1 glacier, Xinjiang Uygur Autonomous Region	T	GCF_900112975.1	PRJNA224116	SAMN04488131	FONQ00000000.1	representative genome	935223	935223	Flavobacterium xueshanense	strain=CGMCC 1.9227		latest	Scaffold	Major	Full	2016-11-02	IMG-taxon 2617270785 annotated assembly	DOE - JOINT GENOME INSTITUTE	GCA_900112975.1	identical	https://ftp.ncbi.nlm.nih.gov/genomes/all/GCF/900/112/975/GCF_900112975.1_IMG-taxon_2617270785_annotated_assembly		assembly from type material	na
	marine sediment collected near Zhairuo Island located in the East China Sea	M	GCF_004352915.1	PRJNA224116	SAMN10983888	SJSY00000000.1	representative genome	2493631	2493631	Flavobacterium zhairuonense	strain=A5.7		latest	Contig	Major	Full	2019-03-15	ASM435291v1	Zhejiang University	GCA_004352915.1	identical	https://ftp.ncbi.nlm.nih.gov/genomes/all/GCF/004/352/915/GCF_004352915.1_ASM435291v1		assembly from type material	na
	gut of plastic-eating larvae of Z. atratus collected from Daxing Insect Breeding Plant, Beijing, PR China	H	GCF_009711045.1	PRJNA224116	SAMN13282226	WMJX00000000.1	representative genome	2562892	2562892	Myroides albus	strain=BIT-d1		latest	Scaffold	Major	Full	2019-11-26	ASM971104v1	Beijing Institute of Technology	GCA_009711045.1	identical	https://ftp.ncbi.nlm.nih.gov/genomes/all/GCF/009/711/045/GCF_009711045.1_ASM971104v1		assembly from type material	na
	seawater	M	GCF_900108395.1	PRJNA224116	SAMN02927937	FNXE00000000.1	representative genome	1159016	1159016	Myroides aquimaris	strain=CGMCC 1.10825		latest	Scaffold	Major	Full	2016-10-27	IMG-taxon 2596583585 annotated assembly	DOE - JOINT GENOME INSTITUTE	GCA_900108395.1	identical	https://ftp.ncbi.nlm.nih.gov/genomes/all/GCF/900/108/395/GCF_900108395.1_IMG-taxon_2596583585_annotated_assembly		assembly from type material	na
	Han River	T	GCF_009792295.1	PRJNA224116	SAMN11493986		representative genome	2572594	2572594	Myroides fluvii	strain=CJ210		latest	Complete Genome	Major	Full	2019-12-23	ASM979229v1	Chung-Ang University	GCA_009792295.1	identical	https://ftp.ncbi.nlm.nih.gov/genomes/all/GCF/009/792/295/GCF_009792295.1_ASM979229v1		assembly from type material	na
	prehistoric pictures painted with bat guano in Magura Cave, Bulgaria	T	GCF_900114085.1	PRJNA224116	SAMN04487893	FORU00000000.1	representative genome	1150112	1150112	Myroides guanonis	strain=DSM 26542		latest	Scaffold	Major	Full	2016-11-02	IMG-taxon 2622736509 annotated assembly	DOE - JOINT GENOME INSTITUTE	GCA_900114085.1	identical	https://ftp.ncbi.nlm.nih.gov/genomes/all/GCF/900/114/085/GCF_900114085.1_IMG-taxon_2622736509_annotated_assembly		assembly from type material	na
	garden soil sample collected from the Department of Botany, University of Delhi (North Campus), India	T	GCF_004364575.1	PRJNA224116	SAMN08778583	SOAG00000000.1	representative genome	1323422	1323422	Myroides indicus	strain=DSM 28213		latest	Scaffold	Major	Full	2019-03-22	ASM436457v1	DOE Joint Genome Institute	GCA_004364575.1	identical	https://ftp.ncbi.nlm.nih.gov/genomes/all/GCF/004/364/575/GCF_004364575.1_ASM436457v1		assembly from type material	na
	human urine, urine of a patient with fever in spite of multiple antibiotic treatments who had undergone a radical hysterectomy for cervical cancer and percutaneous nephrostomies for hydronephrosis in the past	H	GCF_000246945.1	PRJNA224116	SAMD00036610	BAEX00000000.1	representative genome	1008457	1183151	Myroides injenensis M09-0166	strain=M09-0166		latest	Contig	Major	Full	2012-02-07	ASM24694v2	Korea Research Institute of Bioscience and Biotechnology	GCA_000246945.2	identical	https://ftp.ncbi.nlm.nih.gov/genomes/all/GCF/000/246/945/GCF_000246945.1_ASM24694v2		assembly from type material	na
	seawater collected off Boryeong Province, Chungnam	M	GCF_900109075.1	PRJNA224116	SAMN04488018	FNYS00000000.1	representative genome	703342	703342	Myroides marinus	strain=DSM 23048		latest	Scaffold	Major	Full	2016-10-31	IMG-taxon 2615840711 annotated assembly	DOE - JOINT GENOME INSTITUTE	GCA_900109075.1	identical	https://ftp.ncbi.nlm.nih.gov/genomes/all/GCF/900/109/075/GCF_900109075.1_IMG-taxon_2615840711_annotated_assembly		assembly from type material	na
	clinical specimens	H	GCF_001485415.1	PRJNA224116	SAMD00042711	BCMQ00000000.1	na	76832	76832	Myroides odoratimimus	strain=CCUG39352		latest	Contig	Major	Full	2015-12-08	ASM148541v1	Shandong University	GCA_001485415.1	identical	https://ftp.ncbi.nlm.nih.gov/genomes/all/GCF/001/485/415/GCF_001485415.1_ASM148541v1		assembly from type material	na
	clinical specimens	H	GCF_000243275.1	PRJNA224116	SAMN02256523	AHKQ00000000.1	na	929704	256	Myroides odoratus DSM 2801	strain=DSM 2801		latest	Chromosome	Major	Full	2012-01-24	ASM24327v1	DOE Joint Genome Institute	GCA_000243275.1	identical	https://ftp.ncbi.nlm.nih.gov/genomes/all/GCF/000/243/275/GCF_000243275.1_ASM24327v1		assembly from type material	na
	seawater in Thailand	M	GCF_009711055.1	PRJNA224116	SAMN13282306	WMJY00000000.1	representative genome	270914	270914	Myroides pelagicus	strain=SM1T		latest	Scaffold	Major	Full	2019-11-26	ASM971105v1	Beijing Institute of Technology	GCA_009711055.1	identical	https://ftp.ncbi.nlm.nih.gov/genomes/all/GCF/009/711/055/GCF_009711055.1_ASM971105v1		assembly from type material	na
	saliva sample taken from a student during a teaching experiment in China	H	GCF_900099675.1	PRJNA224116	SAMN05421818	FNDQ00000000.1	representative genome	702745	702745	Myroides phaeus	strain=DSM 23313		latest	Scaffold	Major	Full	2016-10-21	IMG-taxon 2675903217 annotated assembly	DOE - JOINT GENOME INSTITUTE	GCA_900099675.1	identical	https://ftp.ncbi.nlm.nih.gov/genomes/all/GCF/900/099/675/GCF_900099675.1_IMG-taxon_2675903217_annotated_assembly		assembly from type material	na
	deep-sea sediment of the southern Okinawa Trough	M	GCF_000833025.1	PRJNA224116	SAMN03282272		representative genome	480520	480520	Myroides profundi	strain=D25		latest	Complete Genome	Major	Full	2015-02-05	ASM83302v1	Shandong University	GCA_000833025.1	identical	https://ftp.ncbi.nlm.nih.gov/genomes/all/GCF/000/833/025/GCF_000833025.1_ASM83302v1		assembly from type material	na

## Sheet: isolated strains
Isolation source	Isol Abbr.	# assembly_accession	bioproject	biosample	wgs_master	strain	organism_name	assembly_level	NIBR number*
Lake water in Incheon, Gyeonggi, Republic of Korea, (16S JN646106), 20110811	T	GCF_025947025.1	PRJNA891109	SAMN31309366	CP109992	N1718	Flavobacterium sp.	complete	NIBRBAC000001718
Freshwater, Lake Yongdam in Jinan, Jeollabuk-do, South Korea	T	GCF_025947045.1	PRJNA891109	SAMN31309367	CP109993	N1719	Flavobacterium sp.	complete	NIBRBAC000001719
reservoir, Gyeongsangbuk-do	T	GCF_025947065.1	PRJNA891109	SAMN31309368	CP109994	N1736	Flavobacterium sp.	complete	NIBRBAC000001736
soil, Kangwon-do	T	GCF_024271895.1	PRJNA796153	SAMN24813661	CP091861	N1818	Flavobacterium sp.	complete	NIBRBAC000001818
activated sludge, Daejeon, Republic of Korea	T	GCF_025947085.1	PRJNA891109	SAMN31309369	CP109995	N1846	Flavobacterium sp.	complete	NIBRBAC000001846
Hyangho Lagoon water (37° 54′ 41″ N, 128° 48′ 49″ E), located on the east coast of Korea, close to the city of Jumunjin	T	GCF_025947105.1	PRJNA891109	SAMN31309370	CP109996-7	N1861	Flavobacterium sp.	complete	NIBRBAC000001861
wetland (swamp), 20111007 (16s JQ928689)	T	GCF_025947125.1	PRJNA891109	SAMN31309371	CP109998	N1946	Flavobacterium sp.	complete	NIBRBAC000001946
freshwater pond (35° 50′ N 127° 07′ E) in Jeonju, Republic of Korea	T	GCF_025947145.1	PRJNA891109	SAMN31309372	CP109999	N1994	Flavobacterium sp.	complete	NIBRBAC000001994
Keum River, Daejeon	T	GCF_025947165.1	PRJNA891109	SAMN31309373	CP110000	N2013	Flavobacterium sp.	complete	NIBRBAC000002013
sediment of stream (frewhwater), Deajeon (16S GQ339900)	T	GCF_025947185.1	PRJNA891109	SAMN31309374	CP110001	N2038	Flavobacterium sp.	complete	NIBRBAC000002038
gut of an abalone (Haliotis discus hannai) collected from the sea around Jeju island, South Korea	H	GCF_025947205.1	PRJNA891109	SAMN31309375	CP110002-4	N2155	Flavobacterium sp.	complete	NIBRBAC000002155
seawater, Gwangyang Bay, Korea	M	GCF_025947225.1	PRJNA891109	SAMN31309376	CP110005	N2270	Flavobacterium sp.	complete	NIBRBAC000002270
gut of Korean rockfish (Sebastes schlegeli)	H	GCF_025947245.1	PRJNA891109	SAMN31309377	CP110006	N2469	Flavobacterium sp.	complete	NIBRBAC000002469
freshwater of Woopo wetland, 20110719, (16S KF804089)	T	GCF_025947265.1	PRJNA891109	SAMN31309378	CP110007	N2550	Flavobacterium sp.	complete	NIBRBAC000002550
freshwater, Woopo, Gyeongsangnam-do	T	GCF_025947285.1	PRJNA891109	SAMN31309379	CP110008	N2820	Flavobacterium sp.	complete	NIBRBAC000002820
mesotrophic artificial lake (37° 20′ 18″ N 127° 16′ 11″ E) in Yongin, Gyeonggi, Republic of Korea	T	GCF_025947305.1	PRJNA891109	SAMN31309380	CP110009	N3904	Flavobacterium sp.	complete	NIBRBAC000003904
tidal flat sediment was collected from Yeosu on the South Sea in the Republic of Korea	M	GCF_025947325.1	PRJNA891109	SAMN31309381	CP110010	N501239	Flavobacterium sp.	complete	NIBRBAC000501239
soil, Seoul	T	GCF_025947345.1	PRJNA891109	SAMN31309382	CP110011	N502536	Flavobacterium sp.	complete	NIBRBAC000502536
soil, Gapyeong, Gyeonggi-do	T	GCF_025947365.1	PRJNA891109	SAMN31309383	CP110012	N502540	Flavobacterium sp.	complete	NIBRBAC000502540
tidal flat, Sohwang-ri, Ungcheon-eup, Boryeong-si, Chungcheongnam-do	M	GCF_025947385.1	PRJNA891109	SAMN31309384	CP110013	N503310	Flavobacterium sp.	complete	NIBRBAC000503310
									*Cells deposited at National Institute of Biological Resource (NIBR)
