# Supplementary material for: Pangenome analysis provides insights into the genetic diversity, metabolic versatility, and evolution of the genus Flavobacterium
Source: Microbiol Spectr. 2023 Aug 18;11(5):e01003-23. doi: 10.1128/spectrum.01003-23 (PMC10655711; doi:10.1128/spectrum.01003-23)
Supplement: Table S3 — Summary statistics for the genomes analyzed in this study. [file spectrum.01003-23-s0005.xlsx]

## Sheet: Genome character
ISOLATION	GENOME	GC	GENOME_LENGTH	NUM_CONTIGS	TOTAL_CDS	MEDIAN_CDS	MEAN_CDS	TOTAL_TRNA	MEDIAN_TRNA	MEAN_TRNA	TOTAL_RRNA	NUM_5S	NUM_16S	NUM_23S	CODING_DENSITY	NONCODING_DENSITY	MEDIAN_INTERGENIC_SPACER	MEAN_INTERGENIC_SPACER	MIN_DIST	MAX_DIST	NUM_FEATURES_USED	NEGOVERLAPS_PERC	ZEROOVERLAPS_PERC	POSOVERLAPS_PERC	PCC50	PCC90	NUM_SIGMA	NUM_RHODOPSINS	NUM_SIGNALTRANS	HISKA	GGDEF	PAS	PP2C	STOP-TAG	STOP-TAA	STOP-TGA	STOP-OTHER	DEFENSE_COUNT	DEFENSE_PERC	COG_SIGNAL_TRANS_COUNT	COG_SIGNAL_TRANS_PERC	PHAGE_COUNT	PHAGE_PERC	TNP_COUNT	TNP_PERC
T	GCF_000016645	34.113	6096872	1	5156	273	344.16	62	74	76.21	18	6	6	6	88.38	11.62	93	135.307	-78	1764	5238	6.2822	1.5276	92.1902	6.3768	0.7215	31	0	6	2	0	4	0	15.01	77.29	7.54	0.16	142	2.77	163	3.18	1	0	10	0.0003
H	GCF_000243275	35.766	4301842	1	3774	262	326.77	77	75	76.55	9	7	1	1	86.45	13.55	75	151.045	-150	6764	3860	7.0485	1.8399	91.1117	6.2003	2.6232	14	0	3	2	0	1	0	16.77	76.18	7.05	0	124	3.29	94	2.49	2	0.053	7	0.1855	local annotated by prokka
H	GCF_000246945	31.35	3458160	226	2999	273	322.66	61	74	76.2	8	2	3	3	87.54	12.46	74	149.956	-63	1866	2874	6.0912	1.9492	91.9596	3.5302	0.5771	11	0	3	2	0	1	0	18.01	75.49	4.6	1.9	110	3.73	68	2.31	1	0	12	0.0004
T	GCF_000378485	39.6	4489248	23	3940	270	332.42	48	74	76.58	8	5	1	2	88.29	11.71	87	132.234	-100	1908	3977	6.841	2.2887	90.8702	3.555	0.4859	14	0	7	3	0	4	0	19.01	73.25	7.23	0.51	115	2.94	124	3.17	2	0.0001	1	0
T	GCF_000419685	34.968	3079036	15	2732	273	331.92	39	74	75.97	5	2	2	1	89.31	10.69	79	119.065	-91	1912	2765	7.7062	2.0622	90.2315	1.2509	0.3311	13	1	7	3	0	4	0	16.73	76.68	6.08	0.51	97	3.57	84	3.09	1	0	7	0.0002
T	GCF_000422685	30.019	3441043	47	3111	271	330.66	37	74	76.16	5	3	1	1	91.24	8.76	64	96.9968	-100	1699	3109	7.4968	2.2844	90.2188	2.8174	0.6801	15	1	4	2	0	2	0	14.05	80.59	4.47	0.9	118	3.82	66	2.14	3	0.0001	4	0.0001
T	GCF_000422705	36.052	4002854	21	3438	274	344.66	41	74	76.1	6	3	1	2	89.82	10.18	77	117.492	-113	2295	3468	7.2108	2.1056	90.6836	2.3133	0.41	13	0	7	3	0	4	0	17.48	73.5	8.55	0.47	100	2.93	99	2.9	1	0	9	0.0003
T	GCF_000422725	41.538	4638566	19	4006	274	340.03	41	74	76.05	5	2	2	1	88.95	11.05	78	126.964	-64	2196	4037	7.3588	2.2795	90.3617	3.284	0.351	15	0	7	3	0	4	0	20.32	72.83	6.39	0.45	119	2.98	135	3.38	1	0	4	0.0001
T	GCF_000425425	34.625	4244138	49	3568	288	350.95	49	74	75.92	5	3	1	1	89.72	10.28	80	122.096	-67	1826	3576	5.986	1.8462	92.1678	5.4108	0.9632	18	0	5	2	0	3	0	14.18	78.03	6.61	1.18	112	3.17	75	2.12	1	0	9	0.0003
H	GCF_000425445	34.016	4823485	24	4062	283	346.06	50	74	75.56	9	5	2	2	88.53	11.47	95	135	-67	1898	4100	5.2452	1.7321	93.0227	3.4142	0.099	23	0	7	3	0	4	0	14.99	77.94	6.82	0.25	120	2.97	115	2.85	1	0	4	0.0001
T	GCF_000425465	33.787	3192093	50	2828	273	339.86	41	74	75.98	5	3	1	1	91.77	8.23	58	92.8953	-70	2880	2828	9.763	2.6176	87.6194	1.8558	0.7852	14	0	4	2	0	2	0	14.07	76.77	8.24	0.92	84	3	53	1.89	0	0	3	0.0001
M	GCF_000425485	34.907	3774544	41	3344	260	322.99	40	74	76.03	5	3	1	1	87.29	12.71	86	143.144	-70	2570	3352	7.162	1.6115	91.2265	3.1203	0.5453	15	0	6	3	0	3	0	16.87	75.18	7.09	0.87	116	3.51	75	2.27	1	0	10	0.0003
M	GCF_000425505	34.042	3631041	36	3106	278	338.23	47	74	75.62	3	1	1	1	87.99	12.01	89	139.687	-67	2428	3123	5.8296	1.5695	92.6009	2.2064	0.6814	18	1	6	2	0	4	0	17	77.78	4.44	0.77	118	3.83	85	2.76	1	0	2	0.0001
T	GCF_000430025	40.462	2880663	54	2707	253	318.26	43	74	76	4	2	1	1	91.34	8.66	60	92.3612	-67	2647	2703	7.883	2.8127	89.3042	1.3383	0.2974	12	0	5	2	0	3	0	11.97	78.43	8.94	0.66	76	2.83	57	2.12	1	0	4	0.0001
T	GCF_000455605	31.384	2993089	1	2702	271	333.08	60	74	77.42	12	4	4	4	91.51	8.49	57	91.6169	-58	3178	2776	8.8649	2.8468	88.2883	2.2693	1.3765	11	0	4	3	0	1	0	10.99	83.35	5.44	0.22	83	3.09	57	2.12	1	0	1	0
T	GCF_000498475	38.173	3113956	39	2862	265.5	328.04	46	74	75.72	3	1	1	1	91.46	8.54	62	92.4633	-67	1280	2878	8.2725	3.024	88.7035	1.5417	0.1752	12	0	6	3	0	3	0	12.16	80.96	6.32	0.56	96	3.36	56	1.96	1	0	0	0
T	GCF_000498495	37.731	3387090	48	2991	272	335.14	45	74	75.42	4	2	1	1	89.88	10.12	73	114.394	-67	2281	2996	7.6127	2.3372	90.0501	2.1812	0.2685	13	0	6	3	0	3	0	14.31	77.97	6.82	0.9	96	3.22	48	1.61	1	0	0	0
T	GCF_000498535	38.528	3466544	56	3062	267	334.21	48	74	75.85	3	1	1	1	89.8	10.2	75	115.559	-67	1616	3061	7.5163	2.8431	89.6405	2.7577	0.2298	11	0	8	3	0	5	0	16.53	74.79	8	0.69	86	2.82	64	2.1	1	0	0	0
H	GCF_000611675	35.493	3652806	48	3123	279	338.02	52	74	76.15	3	1	1	1	88.33	11.67	88	135.958	-90	1812	3136	6.0287	1.6906	92.2807	2.1373	0.3562	14	0	4	2	0	2	0	17.71	75.7	6.05	0.54	105	3.4	56	1.81	1	0	3	0.0001
T	GCF_000686885	32.295	3158735	67	2937	258	321.6	42	74	75.62	7	3	0	4	91.18	8.82	61	95.3523	-84	2240	2922	8.1479	3.3208	88.5313	3.9655	1.7931	14	0	5	2	0	3	0	13.55	79.88	5.31	1.26	97	3.34	48	1.66	1	0	14	0.0004
T	GCF_000695795	33.25	3792640	56	3166	293.5	356.96	50	74	76.14	3	1	1	1	90.61	9.39	80	112.484	-67	3967	3168	6.0941	1.6104	92.2955	2.4119	0.2856	17	0	6	2	0	4	0	15.67	77.86	5.91	0.57	91	2.89	86	2.73	1	0	3	0.0001
H	GCF_000737695	32.663	5877671	99	4994	270	337.88	73	74	75.81	9	6	2	1	87.62	12.38	90	146.152	-79	2256	4981	6.1245	1.747	92.1285	6.1175	0.4644	20	0	4	2	0	2	0	15.68	76.79	6.57	0.96	182	3.67	131	2.64	1	0	0	0
T	GCF_000757385	32.228	3490856	7	3146	266	330.98	38	74	75.87	4	2	1	1	90.6	9.4	67	103.066	-76	1718	3184	7.2887	2.5762	90.1351	2.2684	0.4473	15	1	6	3	0	3	0	16.12	77.84	5.75	0.29	104	3.32	80	2.56	1	0	1	0
M	GCF_000769915	37.71	3800758	61	3428	261	332.29	34	74	76	3	0	2	1	91.48	8.52	59	95.007	-49	2027	3410	8.4482	2.5227	89.029	2.0288	0.2646	20	0	5	2	0	3	0	13.59	79.23	6.04	1.14	86	2.53	108	3.18	1	0	1	0
T	GCF_000832125	33.156	5283672	30	4435	285	347.01	58	74	75.48	8	6	1	1	88.13	11.87	98	140.264	-91	3140	4474	5.3879	1.252	93.3602	4.5496	0.1584	27	0	6	3	0	3	0	16.69	77.54	5.55	0.23	148	3.35	136	3.08	2	0.0001	0	0
M	GCF_000833025	33.846	4064534	1	3514	269	328.84	104	74	75.35	15	5	5	5	86.42	13.58	83	151.852	-67	2826	3636	5.3095	1.7607	92.9298	4.2559	1.371	11	0	2	2	0	0	0	20.83	74.33	4.72	0.11	117	3.34	78	2.23	1	0	7	0.0002
T	GCF_001278115	43.784	4533022	5	4011	266	333.07	50	74	75.56	9	4	2	3	89.7	10.3	74	114.8	-103	3263	4069	7.6205	2.6057	89.7738	4.2484	1.0307	19	0	7	3	0	4	0	18.18	72.2	9.12	0.5	106	2.66	113	2.84	1	0	1	0
H	GCF_001485415	33.883	4240762	65	3718	271	326.64	80	74	76.09	2	0	1	1	87.27	12.73	79	144.426	-67	5918	3739	6.153	1.8994	91.9476	5.9317	2.8169	13	0	2	2	0	0	0	21.11	73.67	4.6	0.62	128	3.47	93	2.52	1	0	22	0.0006
H	GCF_001602525	33.656	5924510	21	4961	277	347.48	62	74	76.37	7	5	1	1	88.1	11.9	98	140.715	-75	2841	5012	5.448	1.2971	93.2548	3.8493	0.2431	26	0	5	2	0	3	0	15.44	77.02	7.14	0.4	149	3.02	160	3.24	1	0	6	0.0002
H	GCF_001686925	34.072	5904555	51	4943	275	342.24	54	74	76.37	7	4	1	2	86.9	13.1	106	156.127	-67	1867	4957	4.9637	1.5335	93.5028	5.0661	0.4883	29	0	6	2	0	4	0	15.76	77.52	6.25	0.47	138	2.81	154	3.13	2	0.0001	4	0.0001
T	GCF_001761465	35.166	4402594	1	3468	298	362.64	56	74	75.34	15	5	5	5	87.01	12.99	108	161.569	-70	2113	3541	5.113	1.6102	93.2768	5.0218	1.8578	13	0	5	2	0	3	0	17.36	73.33	9.17	0.14	96	2.79	69	2	1	0	13	0.0003
H	GCF_001831475	35.981	3027315	1	2611	275	330.78	61	74	75.49	21	7	7	7	87.25	12.75	88	143.214	-91	3978	2696	6.9017	2.0408	91.0575	4.4299	3.0046	7	0	4	2	0	2	0	16.24	76.94	6.66	0.15	86	3.31	44	1.69	1	0	25	0.0006
T	GCF_001857965	34.377	3851214	1	3153	294	358.9	57	74	76	15	5	5	5	89.56	10.44	88	124.621	-63	1366	3228	5.485	1.6424	92.8726	4.023	1.5326	17	0	6	2	0	4	0	15.7	77.51	6.5	0.29	84	2.68	83	2.65	1	0	20	0.0005
H	GCF_002217205	32.747	3580395	241	3127	270	324.61	41	74	75.98	3	1	1	1	88.81	11.19	69	136.635	-93	2875	2934	8.3191	1.9434	89.7375	3.3909	1.0108	9	0	3	1	0	2	0	11	78.09	8.09	2.81	88	2.87	51	1.66	2	0.0001	25	0.0006
T	GCF_002217285	33.776	5260169	101	4453	279	343.1	53	74	76.47	3	1	1	1	88.73	11.27	88	134.464	-67	2991	4411	5.805	1.6327	92.5624	5.2036	0.5656	19	0	8	3	1	4	0	16.71	76.4	6.27	0.63	133	3.01	132	2.99	1	0	2	0.0001
H	GCF_002217355	33.278	4730796	52	3995	286	345.23	52	74	75.73	3	1	1	1	88.79	11.21	94	132.573	-67	3469	4001	5.375	1.55	93.075	3.2201	0.2013	26	0	4	2	0	2	0	15.47	78.57	5.53	0.43	135	3.4	105	2.64	4	0.0001	2	0.0001
H	GCF_002217395	33.105	5062246	65	4214	285	350.12	51	74	75.69	4	2	1	1	88.48	11.52	95	138.63	-105	3464	4207	5.2306	1.5454	93.224	3.9323	0.2383	26	0	4	2	0	2	0	16.42	77.36	5.62	0.59	127	3.03	109	2.6	1	0	4	0.0001
H	GCF_002217405	32.438	2638051	83	2323	281	329.65	39	74	75.77	2	0	1	1	88.97	11.03	81	127.297	-67	1472	2286	7.4836	2.407	90.1094	1.9072	0.2167	9	0	4	2	0	2	0	15.93	78.82	4.26	0.99	83	3.6	36	1.56	1	0	7	0.0002
T	GCF_002217435	33.612	5577968	49	4761	274	342	62	74	75.79	4	2	1	1	88.55	11.45	93	133.622	-67	2508	4781	5.7741	1.2971	92.9289	3.4432	0.2535	31	0	7	3	0	4	0	14.81	77.63	7.12	0.44	123	2.6	148	3.13	2	0.0001	4	0.0001
H	GCF_002217475	35.684	4951782	100	4021	282	357.92	57	74	76.35	3	1	1	1	88.53	11.47	100	142.539	-67	1559	3986	5.345	1.4555	93.1995	3.4483	0.4248	24	0	4	2	0	2	0	18.55	73.86	6.44	1.14	128	3.2	123	3.07	2	0.0001	6	0.0002
H	GCF_002222055	34.362	5896739	139	4897	274	344.37	51	74	76.43	6	1	4	1	87.46	12.54	99	153.537	-91	2735	4819	6.6625	1.4944	91.8431	6.4782	0.7015	26	0	6	3	0	3	0	16.58	75.07	7.11	1.25	143	2.95	152	3.14	1	0	8	0.0002
T	GCF_002251775	40.361	3247176	228	2873	261	325.31	38	74	76.32	4	1	1	2	90.27	9.73	50	117.465	-106	2033	2691	14.4238	4.1264	81.4498	2.677	1.8316	15	1	5	3	0	2	0	18.1	66.48	13.89	1.53	85	2.99	68	2.4	1	0	10	0.0002
T	GCF_002251835	41.698	3238290	306	3040	246.5	310.45	32	74	75.72	3	1	1	1	91.84	8.16	56.5	95.1927	-88	3037	2777	11.1671	2.9539	85.879	1.742	0.402	19	0	6	3	0	3	0	16.25	67.37	15	1.38	84	2.81	76	2.55	0	0	3	0.0001
H	GCF_002530675	31.351	3116347	181	2756	260	320.37	56	74	76.02	3	1	1	1	88.83	11.17	76	132.024	-82	1360	2638	7.8119	3.0338	89.1543	3.5299	1.4645	6	0	4	2	0	2	0	12.66	76.85	7.44	3.05	70	2.63	41	1.54	1	0	16	0.0004
H	GCF_002807015	37.552	2331799	3	2205	259	317.94	50	74	75.2	7	5	1	1	91.04	8.96	60	92.3417	-100	1801	2263	9.1954	2.7851	88.0195	1.9196	0.2742	8	0	2	2	0	0	0	13.7	73.24	12.56	0.5	79	3.61	44	2.01	1	0	2	0
T	GCF_002846575	37.888	3722747	15	3254	273	343.35	45	74	76.38	3	1	1	1	90.67	9.33	67	105.538	-82	1516	3291	7.0213	1.5198	91.459	2.0025	0.1232	14	0	4	2	0	2	0	15.4	75.97	8.33	0.31	104	3.2	122	3.76	1	0	0	0
T	GCF_002917885	32.1	2945400	93	2653	271	330.13	39	74	75.95	3	1	1	1	91.76	8.24	55	93.1155	-82	1839	2606	9.4818	2.8407	87.6775	1.9004	0.4181	11	0	3	2	0	1	0	13.68	78.93	6.07	1.32	85	3.23	55	2.09	1	0	3	0.0001
T	GCF_002920895	34.387	3823090	22	3193	293	358.2	41	74	76.05	3	1	1	1	90.84	9.16	75	108.78	-76	1561	3219	6.1529	2.051	91.7961	2.0511	0.2209	11	0	5	2	0	3	0	15.78	76.51	7.3	0.41	103	3.25	68	2.15	1	0	5	0.0001
T	GCF_003055625	46.959	3464207	1	2930	273	353.37	46	74	75.91	9	3	3	3	90.74	9.26	76	107.339	-67	1360	2988	8.9722	2.7452	88.2826	2.2977	1.1317	14	0	7	2	0	5	0	17.41	64.71	17.65	0.24	82	2.81	88	3.02	1	0	0	0
H	GCF_003076455	35.182	4621116	1	3716	290	351.42	66	74	76.23	18	6	6	6	86.16	13.84	102	168.223	-67	2794	3802	5.8406	1.8153	92.3441	4.4245	1.9273	15	0	6	2	0	4	0	18.95	75.54	5.3	0.22	120	3.26	91	2.47	1	0	24	0.0006
H	GCF_003076475	39.765	4224053	1	3752	267	329.85	54	74	75.44	18	6	6	6	89.76	10.24	74	113.005	-78	1445	3827	7.9195	1.5159	90.5646	8.3018	5.5435	19	0	5	2	0	3	0	14.15	76.87	8.58	0.4	116	3.14	104	2.81	1	0	56	0.0014
T	GCF_003096035	44.543	3983546	1	3516	260	333.27	46	74	75.65	9	3	3	3	89.52	10.48	81	116.865	-85	1378	3574	8.2284	2.267	89.5046	2.0893	0.1717	19	0	7	3	0	4	0	20.59	66.78	12.49	0.14	89	2.55	102	2.92	3	0.0001	2	0
T	GCF_003097535	43.669	3552756	1	2916	279	367.44	46	74	75.83	9	3	3	3	91.4	8.6	71	102.768	-79	2187	2974	9.5526	2.6572	87.7901	1.8926	0.5506	15	0	7	3	0	4	0	17.56	67.25	15.09	0.1	85	2.92	98	3.37	1	0	0	0
T	GCF_003097635	35.392	3240564	54	2754	285.5	345.14	40	74	75.88	7	2	1	4	89.42	10.58	80	124.662	-70	4224	2750	6.3296	2.2917	91.3787	2.489	0.2196	12	0	5	2	0	3	0	17.18	73.38	8.21	1.23	107	3.92	48	1.76	1	0	6	0.0001
T	GCF_003097655	34.738	3966695	65	3417	271	332.54	54	74	75.89	7	2	2	3	87.68	12.32	96	143.05	-93	1696	3416	6.2958	1.7862	91.918	3.1981	0.2961	18	0	5	2	0	3	0	20.31	70.5	8.46	0.73	119	3.52	81	2.4	1	0.0249	6	0.1493
T	GCF_003122385	33.987	5877431	1	4856	280	351.02	65	74	76.03	18	6	6	6	87.84	12.16	98.5	144.685	-74	1942	4941	5.8097	1.3765	92.8138	4.5389	0.4952	33	0	7	3	0	4	0	15.16	77.45	7.37	0.02	147	3.03	144	2.97	1	0.0053	9	0.0475
M	GCF_003148385	35.216	3441304	1	3149	254	308.98	50	74	75.66	9	3	3	3	91.91	8.09	54	86.7831	-99	5722	3210	9.8785	2.4618	87.6597	2.3667	0.7	12	0	5	3	0	2	0	12.32	78.37	9.02	0.29	93	3.1	76	2.53	0	0	0	0
T	GCF_003202405	34.043	5571628	35	4557	292	361.66	56	74	76.8	5	3	1	1	89.65	10.35	86	125.721	-67	1981	4586	5.7797	1.4613	92.759	3.3973	0.353	29	0	7	3	0	4	0	14.29	77.97	7.09	0.66	109	2.4	158	3.49	1	0.0021	4	0.0082
T	GCF_003202435	34.075	5223205	89	4287	286	352.23	53	74	76.55	5	3	1	1	88.21	11.79	88	144.119	-88	2903	4275	6.832	1.591	91.577	3.4434	0.7547	26	0	6	3	0	3	0	14.77	75.72	8.49	1.03	112	2.64	123	2.9	1	0.0016	9	0.0141
T	GCF_003254545	34.017	5069654	73	4289	279	344.53	52	74	76.37	5	1	2	2	88.56	11.44	96	135.545	-68	3532	4281	5.6542	1.5654	92.7804	3.8995	0.4463	22	0	6	3	0	3	0	13.55	78.32	7.02	1.12	126	2.96	126	2.96	1	0.0013	5	0.0064
T	GCF_003254565	34.092	5436059	182	4646	272	338.15	49	74	75.59	7	1	4	2	88.18	11.82	99	141.482	-97	3449	4544	5.7451	1.5628	92.6921	5.5012	1.022	26	0	6	3	0	3	0	14.55	75.55	7.3	2.6	128	2.78	124	2.7	3	0.0032	2	0.0021
M	GCF_003254585	33.613	5261779	42	4450	279	344.52	52	74	75.67	5	1	2	2	88.43	11.57	96	136.181	-67	3685	4470	5.9969	1.4321	92.571	3.7715	0.2936	22	0	6	3	0	3	0	14.13	78	7.26	0.61	129	2.91	123	2.78	1	0.0009	3	0.0028
T	GCF_003254625	33.473	5483841	82	4641	278	343.12	52	74	75.1	5	1	2	2	88.56	11.44	96	135.554	-118	1613	4628	5.6624	1.4264	92.9112	4.6017	0.3907	25	0	6	3	0	3	0	14.46	77.38	7.13	1.03	129	2.8	149	3.23	1	0.0008	3	0.0024
T	GCF_003254745	34.427	4378418	57	3689	282	343.51	49	74	75.82	9	3	5	1	88.1	11.9	90.5	140.878	-109	1697	3701	5.6757	1.6757	92.6486	3.7391	0.4094	12	0	7	3	0	4	0	17.76	73.65	7.86	0.73	122	3.33	95	2.59	1	0.0007	1	0.0007
T	GCF_003259835	32.473	2821499	29	2560	272	334.24	48	74	75.67	4	1	1	2	92.48	7.52	58	82.065	-70	1452	2586	7.9304	3.3269	88.7427	1.219	0.3539	12	0	5	2	0	3	0	13.28	81.56	4.41	0.74	75	2.95	50	1.97	1	0.0007	1	0.0007
T	GCF_003268815	34.881	3525384	37	3020	277	346.27	39	74	76.03	3	1	1	1	90.52	9.48	68	110.375	-67	2364	3029	8.2563	2.609	89.1347	1.7673	0.3001	15	1	6	3	0	3	0	17.09	74.67	7.55	0.7	92	3.07	60	2	1	0.0006	0	0
T	GCF_003268855	33.944	2736439	29	2491	273	328.28	39	74	75.92	3	1	1	1	91.45	8.55	57	93.3093	-93	3002	2507	8.9785	2.0351	88.9864	0.9724	0.1216	14	0	4	3	0	1	0	14.77	77.4	7.07	0.76	77	3.12	40	1.62	2	0.0011	1	0.0005
T	GCF_003293845	33.208	2737708	56	2542	260	321.35	43	74	75.84	13	4	3	6	91.19	8.81	64	94.7321	-112	2729	2547	7.4627	2.7101	89.8272	2.7327	1.7822	11	0	5	3	0	2	0	14.67	78.09	5.74	1.49	64	2.53	50	1.98	1	0.0005	11	0.0056
T	GCF_003312425	34.192	3652041	23	3181	277	335.45	44	74	75.93	4	3	0	1	88.6	11.4	85	129.731	-67	2521	3210	6.3883	1.9632	91.6485	3.1586	0.379	14	1	5	2	0	3	0	17.6	75.76	6.35	0.28	111	3.51	79	2.5	1	0.0005	2	0.0009
T	GCF_003314435	34.221	3738413	22	3210	284	339.32	46	74	75.89	8	6	1	1	88.24	11.76	87	135.531	-67	1943	3246	6.1325	1.8182	92.0493	3.3595	0.6907	14	1	5	2	0	3	0	16.98	75.61	6.98	0.44	105	3.3	88	2.76	1	0.0004	1	0.0004
M	GCF_003344925	34.993	2970356	1	2635	274	340.4	44	74	75.61	9	3	3	3	91.59	8.41	65	92.8639	-67	1909	2691	7.1375	2.7138	90.1487	0.8394	0.0382	14	0	4	2	0	2	0	14.27	80.57	4.86	0.3	71	2.71	58	2.21	1	0.0004	0	0
T	GCF_003350545	33.404	3143612	42	2701	277	337.45	46	74	76	7	5	1	1	88.7	11.3	87	130.85	-88	2322	2716	6.151	1.7311	92.1179	1.4206	0.1495	11	1	4	2	0	2	0	17.36	76.64	5.52	0.48	75	2.8	66	2.47	1	0.0004	1	0.0004
T	GCF_003385115	34.193	5124726	47	4297	281	346.13	45	74	75.87	8	4	3	1	88.19	11.81	95	140.609	-73	2037	4306	5.6911	1.928	92.381	3.136	0.1638	20	0	6	2	0	4	0	17.55	75.12	6.82	0.51	117	2.74	117	2.74	1	0.0004	7	0.0026
H	GCF_003385895	33.894	4903770	15	4057	291	354.45	54	74	75.93	12	5	6	1	88.71	11.29	95	134.749	-76	3944	4111	5.6691	1.3139	93.017	2.9448	0.198	22	0	7	3	0	4	0	14.05	79.96	5.77	0.22	131	3.24	121	2.99	1	0.0003	2	0.0007
T	GCF_003634455	39.097	3745791	11	3311	272	339.74	47	74	75.91	3	1	1	1	90.74	9.26	67	103.455	-91	1851	3354	6.2929	1.6105	92.0966	2.6069	0.0303	17	0	5	3	0	2	0	19.84	72.03	7.7	0.42	102	3.09	123	3.73	1	0.0003	1	0.0003
T	GCF_003634755	33.939	3305187	12	2888	278	332.04	46	74	76.17	3	1	1	1	88.16	11.84	87	133.662	-100	2680	2929	5.806	1.8784	92.3156	1.5679	0.1742	15	1	6	3	0	3	0	17.52	76.07	6.02	0.38	95	3.31	74	2.58	1	0.0003	0	0
T	GCF_003688495	32.754	3397857	15	2878	278.5	339.49	42	74	75.81	3	1	1	1	87.51	12.49	95	145.876	-94	1773	2911	6.0137	1.7869	92.1993	1.9258	0.4902	15	1	5	2	0	3	0	18.38	75.82	5.46	0.35	95	3.33	79	2.77	1	0.0003	3	0.0009
H	GCF_003858535	33.751	3006188	87	2881	249	304.53	71	74	75.3	5	2	1	2	90.35	9.65	57	100.987	-100	3225	2875	7.8636	3.2011	88.9353	4.2912	0.598	8	0	4	2	0	2	0	13.81	78.34	6.7	1.15	93	3.27	46	1.62	1	0.0003	12	0.0035
H	GCF_003865365	36.638	3368147	56	3093	258	317.75	42	74	75.64	3	1	1	1	89.47	10.53	74	115.004	-67	1950	3086	7.4878	1.7828	90.7293	3.437	0.4583	12	0	6	2	0	4	0	15.55	75.23	7.82	1.39	82	2.68	74	2.42	1	0.0003	3	0.0008
H	GCF_003865405	30.906	3453487	114	3247	247	311.32	60	74	75.37	7	4	1	2	90.36	9.64	58	103.9	-93	4498	3206	7.8939	3.2137	88.8924	5.6527	2.03	9	0	3	2	0	1	0	11.67	80.66	6.31	1.36	97	3.03	52	1.62	1	0.0003	2	0.0005
T	GCF_003996965	37.219	5929114	276	5090	259.5	334.55	49	74	76.22	19	6	4	9	88.17	11.83	93	142.507	-90	2122	4923	6.7249	1.5441	91.731	6.2725	0.7415	27	0	6	3	0	3	0	16.74	71.59	8.33	3.34	126	2.53	152	3.05	1	0.0003	8	0.002
T	GCF_004016525	34.21	4331586	65	3538	296	361.68	52	74	75.9	13	6	6	1	89.58	10.42	86	127.427	-70	1438	3544	5.278	1.7782	92.9438	4.8392	0.9963	22	0	7	2	1	4	0	15.29	77.11	6.27	1.33	95	2.7	89	2.53	1	0.0002	1	0.0002
T	GCF_004028155	36.82	4110170	31	3732	254	326.27	57	74	75.67	5	3	1	1	90	10	71	109.142	-67	1431	3768	7.6719	2.6281	89.7	3.6977	0.6208	20	0	5	2	0	3	0	14.79	77.52	6.81	0.88	113	3.05	110	2.97	1	0.0002	0	0
H	GCF_004122145	34.335	3374625	62	2964	276.5	341.81	45	74	75.73	10	3	3	4	91.83	8.17	61	93.128	-94	2384	2962	9.5576	2.6005	87.8419	2.148	0.716	15	0	5	3	0	2	0	15.15	75.27	8.23	1.35	91	3.1	62	2.11	1	0.0002	4	0.0009
T	GCF_004329815	38.698	2894048	39	2577	272	337.17	37	74	75.92	7	4	2	1	91.64	8.36	61	93.5389	-67	1777	2586	7.8143	2.6692	89.5164	2.3865	0.9781	12	0	5	2	0	3	0	13.89	76.99	8.19	0.93	84	3.29	76	2.97	1	0.0002	3	0.0007
T	GCF_004345565	35.842	5756466	33	4767	278	350	47	74	76.13	3	1	1	1	88.12	11.88	97	142.922	-118	2260	4787	5.8295	1.379	92.7915	5.3435	0.2969	27	0	7	3	0	4	0	18	73.72	7.72	0.57	135	2.86	148	3.14	1	0.0002	5	0.0011
T	GCF_004349085	34.818	3838245	28	3357	265	328.21	45	74	76.51	14	4	5	5	87.07	12.93	87	146.355	-67	2667	3392	6.5762	1.8873	91.5364	6.0006	1.9202	9	1	6	2	0	4	0	17.49	74.56	7.48	0.48	104	3.12	71	2.13	3	0.0006	4	0.0008
T	GCF_004349135	34.375	4029235	65	3472	271	330.33	44	74	76.02	7	3	2	2	86.8	13.2	91	153.625	-100	4331	3462	6.4143	1.8492	91.7365	5.0788	1.8097	14	1	5	2	0	3	0	17.57	73.91	7.52	1.01	117	3.42	75	2.19	1	0.0002	17	0.0034
T	GCF_004349145	34.475	3745432	34	3128	283	345.46	46	74	75.85	14	6	5	3	87.79	12.21	91	144.867	-67	1872	3157	5.2915	1.711	92.9975	2.9289	0.5472	13	1	6	2	0	4	0	18.77	74.94	5.82	0.48	94	3.03	83	2.67	1	0.0002	7	0.0014
T	GCF_004349355	33.001	4657187	36	3818	289	351.16	38	74	75.68	7	4	1	2	87.64	12.36	89	150.246	-67	3778	3831	5.953	1.7232	92.3238	5.2968	0.9582	17	0	7	3	0	4	0	15.24	76.64	7.26	0.86	109	2.9	75	2	1	0.0002	18	0.0034
M	GCF_004352915	33.855	5245985	76	4393	285	346.89	53	74	75.6	4	1	1	2	88.65	11.35	95	135.887	-67	1344	4382	5.5467	1.438	93.0153	3.3929	0.321	26	0	6	3	0	3	0	14.5	76.96	7.26	1.27	131	3	116	2.66	1	0.0002	3	0.0006
T	GCF_004355225	36.2	4217227	1	3486	294	355.32	46	74	75.72	9	3	3	3	88.99	11.01	82	131.011	-69	3223	3544	6.8586	1.6653	91.4762	2.97	0.7785	11	0	5	3	0	2	0	18.16	73.03	8.61	0.2	109	3.14	66	1.9	2	0.0004	11	0.002
T	GCF_004362665	32.44	3211787	19	2791	275	345.4	36	74	76.14	3	1	1	1	91.48	8.52	64	97.2982	-64	1714	2815	7.1073	2.6297	90.263	1.7986	0.3237	14	1	5	3	0	2	0	15.91	77.28	6.34	0.47	76	2.73	66	2.37	1	0.0002	1	0.0002
T	GCF_004363695	32.445	2744241	18	2502	272	333.89	46	74	75.76	3	1	1	1	92.75	7.25	54	78.4383	-70	2275	2536	7.4951	3.3136	89.1913	1.4481	0.2414	11	0	6	3	0	3	0	12.23	82.97	4.08	0.72	80	3.22	45	1.81	1	0.0002	0	0
T	GCF_004364575	34.522	3064923	79	2683	265	335.34	63	74	75.52	11	5	1	5	89.85	10.15	73	116.06	-70	2949	2682	6.229	1.2682	92.5028	4.0909	1.3258	11	0	3	2	0	1	0	15.02	74.62	9.06	1.3	94	3.56	57	2.16	1	0.0002	8	0.0013
T	GCF_004634245	35.258	5107880	28	4219	284	351.37	55	74	76.51	0	0	0	0	87.9	12.1	100	145.502	-108	1595	4249	5.9322	1.6714	92.3964	2.5714	0.0952	27	0	7	3	0	4	0	15.26	76.8	7.77	0.17	114	2.71	127	3.02	2	0.0476	7	0.1667
T	GCF_004745595	40.745	3563867	14	3093	271	345.37	42	74	75.93	6	2	2	2	91.28	8.72	61	99.2838	-67	2056	3130	8.1815	2.2691	89.5494	1.6239	0.0325	15	0	4	2	0	2	0	12.22	79.08	8.31	0.39	83	2.7	82	2.66	1	0.0002	0	0
T	GCF_004797125	36.097	3130338	1	2617	288	367.09	40	74	75.83	9	3	3	3	92.87	7.13	55	83.7105	-67	1162	2668	8.8864	2.6247	88.4889	1.1485	0.1149	13	0	6	3	0	3	0	15.71	77.49	6.65	0.15	61	2.34	60	2.3	1	0.0002	1	0.0002
T	GCF_006385255	37.059	4056248	56	3631	266	334.43	47	74	76.34	9	4	1	4	90.86	9.14	66	102.008	-58	1245	3636	6.8226	1.6506	91.5268	4.0222	0.749	16	0	4	2	0	2	0	15.92	74.72	8.07	1.29	110	3.05	128	3.55	1	0.0002	1	0.0002
M	GCF_006491595	29.93	4753655	74	4203	264	333.94	48	74	75.92	3	1	1	1	90.25	9.75	66	110.807	-46	3404	4185	8.1023	2.7964	89.1013	2.5622	0.4109	19	0	6	3	0	3	0	14.32	77.56	6.73	1.38	121	2.92	116	2.8	2	0.0003	4	0.0006
T	GCF_007097265	33.824	4022612	86	3442	275.5	332.29	42	74	75.62	4	1	2	1	87.48	12.52	97	147.999	-100	1792	3405	6.9036	1.7626	91.3337	4.7	0.6208	13	0	6	3	0	3	0	17.66	74.26	7.29	0.78	98	2.9	86	2.54	1	0.0001	9	0.0013
T	GCF_007097365	34.173	3825011	38	3204	289	346.81	40	74	75.67	3	1	1	1	88.47	11.53	90.5	137.288	-87	3530	3213	5.9465	1.7746	92.279	2.9013	0.6307	12	1	7	3	0	4	0	17.2	74	8.4	0.41	92	2.9	73	2.3	1	0.0001	8	0.0011
T	GCF_007341385	34.147	4751077	33	3984	284	345.52	48	74	75.54	3	1	1	1	88.11	11.89	100	141.092	-105	2089	4005	5.7443	1.5485	92.7073	2.8535	0.202	25	0	6	3	0	3	0	14.58	78.39	6.78	0.25	115	2.9	113	2.85	2	0.0003	4	0.0006
T	GCF_007830355	33.62	3509691	27	3021	278	338.65	46	74	76.48	4	2	1	1	88.6	11.4	85	131.296	-82	2742	3048	6.6951	1.7066	91.5983	1.7994	0.5332	13	1	5	2	0	3	0	16.12	77.72	5.66	0.5	91	3.03	77	2.57	2	0.0003	2	0.0003
T	GCF_008629655	34.444	3342959	31	3158	246	309.69	68	74	75.75	6	4	1	1	89.37	10.63	59	110.935	-100	3062	3205	7.9588	3.1835	88.8577	3.5817	0.9594	13	0	3	2	0	1	0	14.63	78.44	6.33	0.6	83	2.65	75	2.4	3	0.0004	1	0.0001
T	GCF_008806775	32.501	3413843	41	2856	286	354.35	36	74	76.22	6	1	2	3	90.06	9.94	71	118.66	-91	1655	2861	7.2378	2.4476	90.3147	3.6081	0.6013	12	1	4	2	0	2	0	17.72	73.74	7.39	1.16	82	2.9	60	2.12	2	0.0003	2	0.0003
T	GCF_009363055	31.194	2871082	1	2685	241	295.99	44	74	75.39	9	3	3	3	91	9	60	94.3516	-99	2489	2740	8.9084	3.6875	87.4042	2.8414	0.4341	9	0	5	3	0	2	0	12.4	81.64	5.81	0.15	80	3.16	49	1.93	1	0.0001	2	0.0003
H	GCF_009711045	33.98	3554039	152	3076	270	321.56	78	74	76.12	3	1	1	1	86.72	13.28	81	156.78	-40	3583	3011	4.6512	1.6611	93.6877	3.1052	0.5008	12	0	2	2	0	0	0	18.47	74.61	5.14	1.79	105	3.51	69	2.3	1	0.0001	13	0.0016
M	GCF_009711055	34.407	3344284	103	2880	276	329.26	69	74	75.97	4	1	1	2	87.87	12.13	73	141.908	-94	4573	2859	6.1931	1.9944	91.8125	2.056	0.1772	12	0	3	2	0	1	0	19.72	73.82	5.59	0.87	93	3.3	68	2.41	5	0.0006	10	0.0012
M	GCF_009741375	37.594	3896955	64	3527	260	329.87	38	74	76.13	2	0	1	1	91.25	8.75	64	97.2017	-61	1703	3507	8.243	2.1392	89.6178	2.8032	0.2574	20	0	6	3	0	3	0	13.47	79.27	6.46	0.79	99	2.83	122	3.49	1	0.0001	2	0.0002
T	GCF_009792295	36.468	3766904	1	3233	265	332.36	92	74	75.54	18	6	6	6	87.1	12.9	79	145.314	-87	2046	3346	6.3378	1.5247	92.1375	4.5823	1.9327	14	0	3	2	0	1	0	18.09	75.22	6.34	0.34	101	3.15	78	2.43	4	0.0005	8	0.001
T	GCF_009909155	33.786	4268163	90	3587	284	344.4	50	74	76.12	9	4	4	1	88.87	11.13	89	133.288	-81	3815	3566	6.7321	1.4867	91.7812	3.4661	0.3151	19	0	6	2	0	4	0	15.92	76.08	7.33	0.67	90	2.58	75	2.15	1	0.0001	4	0.0005
T	GCF_010119235	37.472	3306594	2	2918	253	325.7	42	74	75.74	9	3	3	3	91.17	8.83	58	98.3116	-111	3966	2970	9.5318	2.8292	87.6389	4.3866	1.7832	12	0	6	3	0	3	0	15.8	76.73	7.16	0.31	74	2.64	77	2.75	0	0	0	0
M	GCF_010614725	34.104	5754623	33	4688	290	360.28	61	74	75.84	5	1	3	1	88.98	11.02	88	134.261	-70	4829	4724	6.2037	1.3974	92.3989	3.7817	0.1719	35	0	6	3	0	3	0	13.16	78.6	7.72	0.51	125	2.69	145	3.12	1	0.0001	2	0.0002
T	GCF_010645065	34.984	5114933	117	4275	283	346.39	48	74	76.44	5	1	3	1	88.67	11.33	89	137.397	-112	1868	4220	6.9685	1.6592	91.3724	5.0519	0.543	23	0	7	3	0	4	0	14.41	76.28	8.4	0.91	102	2.41	106	2.5	1	0.0001	10	0.0011
T	GCF_010645075	34.58	5421373	28	4491	288	355.42	52	74	77.46	6	1	3	2	89.46	10.54	87	126.348	-69	2295	4525	6.0345	1.5473	92.4182	2.9583	0.1569	28	0	7	3	0	4	0	13.83	77.47	8.46	0.24	121	2.71	156	3.5	1	0.0001	8	0.0009
H	GCF_011305415	30.888	3386502	37	3064	259	325.48	40	74	76.08	4	1	2	1	90.27	9.73	72	107.218	-64	3868	3075	7.3195	3.5459	89.1347	2.0152	0.1982	14	1	5	3	0	2	0	13.61	81.01	4.67	0.72	86	2.84	61	2.02	1	0.0001	7	0.0008
H	GCF_011365745	35.244	3397171	23	2917	280	340.72	44	74	75.91	3	1	1	1	89.05	10.95	83	126.369	-103	1551	2944	6.5579	1.9368	91.5053	1.6598	0.1037	11	1	6	2	0	4	0	15.67	78.09	5.83	0.41	83	2.87	74	2.56	1	0.0001	1	0.0001
T	GCF_011392075	31.806	2799677	38	2545	269	331.53	41	74	75.9	6	4	1	1	92	8	59	87.6624	-70	2456	2557	7.0423	2.7387	90.2191	2.3904	0.757	12	0	6	3	0	3	0	13.87	80.24	4.44	1.45	78	3.11	59	2.35	1	0.0001	1	0.0001
T	GCF_011392125	41.493	3339930	51	2828	284.5	353.12	39	74	75.9	5	3	1	1	91.06	8.94	66	105.706	-88	1658	2826	8.7788	2.6195	88.6018	1.8902	0.428	14	0	5	3	0	2	0	17.36	70.23	11.28	1.13	78	2.78	83	2.96	3	0.0003	0	0
T	GCF_013401995	47.096	3976830	39	3541	262	333.64	38	74	75.76	4	1	2	1	90.74	9.26	70	103.81	-83	1887	3548	11.3335	4.0034	84.6631	2.309	0.1425	18	0	7	3	0	4	0	12.26	55.89	31.18	0.68	103	2.94	114	3.25	1	0.0001	0	0
H	GCF_014305095	34.292	3580226	10	3065	282	339.7	44	74	75.66	3	1	1	1	88.72	11.28	83	130.111	-67	2915	3106	6.4734	1.8357	91.6908	1.6172	0.033	13	1	5	2	0	3	0	18.5	75.53	5.71	0.26	110	3.63	65	2.15	1	0.0001	1	0.0001
T	GCF_014486675	32.75	3457206	236	3173	257	317.88	39	74	75.9	9	2	1	6	91.28	8.72	66	100.571	-87	1509	2998	8.2082	2.5692	89.2226	4.106	0.8729	16	1	5	2	0	3	0	14.4	74.38	7.82	3.4	99	3.2	80	2.59	1	0.0001	9	0.0009
T	GCF_014596575	34.945	3894211	69	3208	299	359.79	48	74	75.9	5	2	1	2	90.58	9.42	80	114.755	-67	1400	3197	5.9136	1.627	92.4593	3.3144	0.4735	18	0	5	2	0	3	0	14.15	77.77	7.11	0.97	86	2.71	76	2.4	1	0.0001	8	0.0008
T	GCF_014638005	34.675	3276474	53	2870	271.5	338.35	41	74	75.41	6	4	1	1	90.24	9.76	66	111.524	-100	2692	2869	7.9498	2.0223	90.0279	1.5784	0.3858	14	1	6	2	0	4	0	15.47	75.16	8.43	0.94	77	2.7	63	2.21	1	0.0001	1	0.0001
T	GCF_014639535	34.735	3974394	37	3231	298	362.27	51	74	76.37	9	4	3	2	89.69	10.31	90	125.759	-97	1939	3260	5.6152	1.6876	92.6971	3.5859	0.5613	19	0	6	2	0	4	0	15.2	77.19	6.96	0.65	89	2.78	80	2.49	1	0.0001	4	0.0004
T	GCF_014642275	32.395	2872468	37	2549	279	345.06	37	74	76	5	3	1	1	93.08	6.92	51	77.7254	-105	1429	2557	9.3505	3.3255	87.3239	1.2618	0.2366	11	0	5	3	0	2	0	14.2	76.23	8.79	0.78	73	2.88	63	2.48	1	0.0001	0	0
H	GCF_014642915	35.818	3179719	25	2898	263	331.6	46	74	75.91	6	3	2	1	91.72	8.28	62	89.9088	-115	1798	2929	8.3675	2.459	89.1735	1.2161	0.1042	14	0	5	2	0	3	0	15.56	77.61	6.11	0.72	79	2.74	61	2.12	1	0.0001	1	0.0001
T	GCF_018380615	33.262	5738131	115	5001	259	323.37	52	74	76.79	11	5	5	1	86.55	13.45	103.5	155.772	-103	2757	4955	6.2374	1.8975	91.8652	6.0649	1.1027	23	0	7	3	0	4	0	16.16	75.98	6.96	0.9	140	2.86	141	2.88	2	0.0002	6	0.0005
H	GCF_900099675	33.193	2967042	58	2515	281	335.71	87	74	75.91	4	2	1	1	87.06	12.94	78	150.419	-70	8765	2554	5.4837	1.7626	92.7536	1.72	0.28	8	0	2	2	0	0	0	17.42	77.73	4.14	0.72	98	3.92	47	1.88	1	0.0001	3	0.0003
T	GCF_900099915	34.258	3808360	40	3245	275	334.91	44	74	75.82	5	4	0	1	87.48	12.52	93	146.395	-67	1819	3258	5.8336	2.0571	92.1093	3.1985	1.0034	17	1	5	2	0	3	0	17.04	75.38	6.69	0.89	101	3.17	81	2.54	1	0.0001	4	0.0004
T	GCF_900100165	34.108	3945433	14	3195	302	368.52	50	74	76.26	5	2	2	1	90.31	9.69	83	118.001	-67	1256	3240	5.2485	1.5437	93.2078	2.7027	0.1571	19	0	6	2	0	4	0	14.43	79.12	6.13	0.31	87	2.73	83	2.61	1	0.0001	1	0.0001
T	GCF_900100375	40.727	4032617	19	3544	271	337.87	41	74	76.12	6	4	1	1	89.98	10.02	77	112.987	-82	1741	3576	8.979	2.4615	88.5594	3.374	0.5387	15	0	8	2	1	5	0	13.52	72.94	13.09	0.45	106	3.01	122	3.46	1	0.0001	0	0
T	GCF_900100625	39.557	2890139	25	2655	263	326.05	44	74	75.7	4	2	1	1	90.85	9.15	66	98.614	-64	1619	2682	7.6464	3.2078	89.1458	1.1342	0.1512	10	0	7	3	0	4	0	13.82	78.27	7.53	0.38	80	3.02	54	2.04	1	0.0001	3	0.0003
T	GCF_900101855	34.327	5340093	16	4480	284	347.55	50	74	76.48	5	3	1	1	88.31	11.69	96	138.1	-94	4025	4522	5.7288	1.6147	92.6565	4.0816	0.3588	27	0	6	3	0	3	0	14	78.26	7.39	0.36	115	2.58	133	2.98	2	0.0002	7	0.0006
T	GCF_900101895	48.92	3700245	81	3255	263	334.68	39	74	76.05	7	3	3	1	90.04	9.96	70	114.37	-94	2641	3223	11.3904	3.6313	84.9783	2.1685	0.8364	15	0	4	3	0	1	0	18.62	58.59	21.84	0.95	98	3.04	89	2.76	1	0.0001	3	0.0002
T	GCF_900106645	34.026	3856409	43	3303	278	339.32	43	74	76.05	3	1	1	1	88.69	11.31	87	131.82	-100	1561	3310	6.3161	2.4781	91.2058	2.1387	0.2444	17	0	7	2	0	5	0	19.16	73.48	6.87	0.48	102	3.12	83	2.54	1	0.0001	5	0.0004
M	GCF_900107635	34.272	4377959	33	3740	274.5	335.61	46	74	76.13	8	4	3	1	87.25	12.75	92	148.27	-108	2680	3766	5.7902	2.178	92.0319	3.6957	0.4316	17	1	7	2	0	5	0	19.04	74.81	5.7	0.45	109	2.94	102	2.75	2	0.0002	7	0.0006
T	GCF_900108015	33.456	3439151	31	3032	268	322.77	42	74	75.93	4	2	1	1	87.3	12.7	91	143.264	-76	3103	3050	6.0676	2.263	91.6694	2.2491	0.47	12	1	6	2	0	4	0	17.32	75.49	6.4	0.79	91	3.05	76	2.55	1	0.0001	6	0.0005
M	GCF_900108395	35.372	2977689	96	2821	253	313.93	53	74	76.19	5	3	1	1	91.11	8.89	58.5	95.0689	-46	3631	2787	8.9734	3.051	87.9756	4.8491	1.3649	10	0	2	2	0	0	0	11.8	77.14	9.89	1.17	107	3.84	53	1.9	1	0.0001	12	0.0009
T	GCF_900108955	31.146	3172415	18	2842	272	337.07	39	74	75.79	3	1	1	1	91.77	8.23	66	91.0889	-91	1585	2869	7.0432	3.4868	89.47	1.7339	0.2477	10	0	6	3	0	3	0	12.07	83.22	4.01	0.7	82	2.9	61	2.16	1	0.0001	0	0
M	GCF_900109075	33.546	4158306	54	3695	266	322.86	59	74	75.92	7	4	1	2	87.09	12.91	81	144.676	-67	2463	3711	5.3639	1.9407	92.6954	4.3893	1.2541	10	0	3	2	0	1	0	20.51	73.96	4.57	0.95	137	3.74	90	2.45	1	0.0001	13	0.001
T	GCF_900110375	34.108	3520953	19	3044	281	335.43	44	74	75.86	8	5	1	2	88.04	11.96	87	136.71	-118	3355	3081	6.1688	2.013	91.8182	2.452	0.497	16	1	6	2	0	4	0	17.21	75.72	6.67	0.39	105	3.48	85	2.82	1	0.0001	1	0.0001
T	GCF_900110615	30.635	2848114	23	2536	274	340.23	41	74	76.07	3	1	1	1	92.36	7.64	63	85.0312	-69	1256	2561	7.4609	3.9453	88.5938	1.1508	0.3175	11	0	3	3	0	0	0	10.76	84.86	3.59	0.79	67	2.66	46	1.83	1	0.0001	0	0
T	GCF_900111075	34.211	4045707	63	3490	274.5	330.26	45	74	75.76	5	3	1	1	87.35	12.65	89	146.985	-67	2920	3484	7.2926	2.0672	90.6403	3.6026	0.3777	16	1	7	2	0	5	0	18.77	74.21	6.73	0.29	123	3.57	85	2.47	1	0.0001	9	0.0007
T	GCF_900111965	32.598	2573799	10	2356	271.5	331.52	38	74	75.76	5	3	1	1	91.86	8.14	64	87.6474	-67	1882	2392	6.7754	3.0113	90.2133	1.2777	0.1278	11	0	4	2	0	2	0	15.62	80.65	3.35	0.38	69	2.94	53	2.26	1	0.0001	0	0
T	GCF_900112575	34.035	6041292	25	4944	283	353.77	54	74	76.22	9	6	2	1	87.59	12.41	101	150.385	-67	2124	4985	5.6782	1.5851	92.7368	4.663	0.3665	34	0	8	3	0	5	0	14.66	77.18	7.71	0.44	144	2.93	161	3.28	1	0.0001	8	0.0006
T	GCF_900112975	34.145	3471047	34	3074	269	324.14	41	74	76.07	7	3	2	2	87.6	12.4	88	139.248	-87	1910	3091	6.1165	2.3625	91.521	3.1799	1.0268	13	1	5	2	0	3	0	17.24	74.82	6.8	1.14	98	3.25	68	2.25	1	0.0001	9	0.0006
T	GCF_900114085	33.256	3140132	33	2650	274	344.38	53	74	75.3	3	2	0	1	88.07	11.93	77	139.946	-64	2997	2677	7.1749	1.7937	91.0314	3.7178	0.7208	12	0	3	2	0	1	0	20.34	72.11	6.72	0.83	76	2.88	55	2.09	1	0.0001	6	0.0004
T	GCF_900115115	34.731	3493887	76	3324	246	309.09	68	74	75.22	11	6	4	1	89.93	10.07	60	105.686	-100	2792	3331	7.9279	2.8829	89.1892	6.2538	1.6393	13	0	3	2	0	1	0	13.72	77.74	7.52	1.02	94	2.85	66	2	6	0.0004	4	0.0003
T	GCF_900129405	41.013	3084632	36	2710	273	339.47	39	74	75.95	5	3	1	1	91.16	8.84	57	100.241	-88	2030	2721	11.5074	2.5	85.9926	1.3016	0.595	14	1	4	2	0	2	0	15.35	74.46	9.48	0.7	77	2.86	62	2.31	1	0.0001	2	0.0001
T	GCF_900129545	36.983	4129111	27	3404	295	360.48	40	74	75.75	5	3	1	1	89.99	10.01	82	120.686	-67	1484	3426	5.781	1.8102	92.4088	2.9776	0.3243	11	0	6	2	0	4	0	16.72	75.21	7.87	0.21	95	2.8	63	1.86	1	0.0001	2	0.0001
T	GCF_900129555	33.724	4871623	23	4149	281	344.64	54	74	75.91	5	3	1	1	88.81	11.19	93	130.202	-67	1536	4188	5.947	1.9107	92.1423	3.293	0.2179	23	0	6	3	0	3	0	13.52	79.1	6.99	0.39	112	2.71	125	3.03	1	0.0001	4	0.0003
T	GCF_900129575	32.565	3463995	30	2899	284	339.1	39	74	75.82	3	1	1	1	86.5	13.5	92	160.429	-67	3353	2915	6.1084	1.7845	92.1071	2.5427	0.5573	18	1	5	2	0	3	0	18.14	74.06	7.04	0.76	102	3.55	61	2.12	1	0.0001	9	0.0006
T	GCF_900129585	33.131	3692790	40	3142	269	327.21	42	74	75.83	8	6	1	1	85.16	14.84	99	173.747	-73	6218	3156	6.7829	1.9968	91.2203	2.9308	0.8052	18	2	5	2	0	3	0	17.6	73.49	8.31	0.6	106	3.41	56	1.8	1	0.0001	11	0.0007
T	GCF_900129705	35.558	3798137	34	3182	284	344.87	46	74	75.72	7	5	1	1	87.89	12.11	85	143.571	-67	2351	3204	5.8383	1.9045	92.2573	4.8433	0.5381	21	0	6	2	0	4	0	17.22	73.92	8.33	0.53	105	3.32	66	2.09	1	0.0001	0	0
T	GCF_900142035	31.822	3161259	19	2866	272	335.5	49	74	76.41	3	1	1	1	92.29	7.71	53	84.0221	-67	2073	2902	8.3764	3.2403	88.3833	1.2259	0.0701	15	0	3	2	0	1	0	12.32	81.75	5.62	0.31	90	3.15	59	2.07	1	0.0001	1	0.0001
T	GCF_900142695	34.42	3755582	101	3221	272	330.58	44	74	75.93	6	1	3	2	87.43	12.57	90	148.847	-67	5357	3173	6.4943	1.86	91.6456	3.1152	1.0384	17	1	4	2	0	2	0	19	73.7	6.64	0.65	113	3.56	73	2.3	1	0.0001	6	0.0004
T	GCF_900142715	33.553	5610979	14	4621	284	354.29	50	74	76.34	8	6	1	1	88.2	11.8	102	141.867	-67	4485	4668	5.1425	1.5213	93.3362	3.4745	0.1086	26	0	7	3	0	4	0	15.19	78.32	6.25	0.24	121	2.63	147	3.19	1	0.0001	5	0.0003
T	GCF_900142735	33.98	5209309	14	4343	286	348.29	52	74	75.33	3	1	1	1	88.12	11.88	95	141.135	-67	2216	4387	5.5176	1.3452	93.1373	3.7697	0.2775	23	0	7	3	0	4	0	16.65	77.09	6.01	0.25	128	2.96	131	3.03	1	0.0001	2	0.0001
T	GCF_900142775	34.156	4230539	35	3484	295.5	355.32	44	74	75.8	5	3	1	1	89.18	10.82	88	130.779	-109	1854	3502	6.3125	1.6852	92.0023	3.3555	0.8389	20	0	4	2	0	2	0	14.38	77.41	7.41	0.8	92	2.66	90	2.6	1	0.0001	4	0.0003
T	GCF_900142885	33.855	3902806	33	3355	273	334.36	45	74	75.96	6	2	3	1	87.46	12.54	88	145.021	-67	2683	3376	6.2815	1.8963	91.8222	4.0204	0.9001	12	1	6	2	0	4	0	17.38	74.52	7.27	0.83	101	3.03	92	2.76	1	0.0001	6	0.0004
T	GCF_900143245	34.597	3709863	37	3197	273	328.48	42	74	75.62	5	3	1	1	86.38	13.62	96	157.453	-67	2503	3210	6.139	2.119	91.742	2.916	0.2853	13	1	6	2	0	4	0	18.42	74.07	6.98	0.53	112	3.55	75	2.38	1	0.0001	6	0.0004
T	GCF_900148835	33.123	2854482	13	2644	262	324.39	42	74	75.57	4	1	1	2	91.17	8.83	63	94.1265	-70	1426	2680	8.1	2.6876	89.2124	1.5988	0.3045	13	1	5	2	0	3	0	14.45	78.56	6.81	0.19	73	2.78	53	2.02	1	0.0001	2	0.0001
T	GCF_900182645	33.348	5036896	23	4224	287	354.16	50	74	75.72	8	6	1	1	89.65	10.35	86	122.336	-67	1486	4262	5.3978	1.6897	92.9125	3.3207	0.2135	27	0	6	3	0	3	0	13.38	80.54	5.68	0.4	126	2.99	125	2.96	1	0.0001	1	0.0001
H	GCF_902804475	34.083	5826243	250	4863	279	344.03	55	74	76.49	9	4	4	1	88.4	11.6	97	144.325	-108	1293	4684	5.4025	1.5161	93.0814	4.1295	0.4565	27	0	6	2	0	4	0	15.75	77.26	5.68	1.32	152	3.15	159	3.3	2	0.0001	5	0.0003
H	GCF_902804485	35.124	5735532	205	4697	275	346.45	53	74	76.62	7	5	1	1	87.52	12.48	100	157.041	-93	2669	4558	5.9469	1.4922	92.5609	5.4862	0.9897	25	0	5	2	0	3	0	16.84	72.94	7.52	2.7	154	3.31	136	2.93	1	0.0001	8	0.0005
T	N1718	50.929	3509761	1	3116	258.5	337.9	45	75	76.78	6	3	3	0	90.42	9.58	52	106.237	-187	2048	3167	16.0139	3.9166	80.0695	1.6046	0.6098	16	1	6	3	0	3	0	18.39	52.31	29.3	0	69	2.21	85	2.73	1	0.0001	0	0
T	N1719	39.578	3040504	1	2591	287	356.47	44	75	76.7	6	3	3	0	91.58	8.42	53	97.0049	-91	2144	2641	10.5682	3.2197	86.2121	1.1579	0.386	13	1	5	2	0	3	0	12.2	79.66	8.14	0	74	2.86	62	2.39	1	0.0001	1	0.0001
T	N1736	33.672	5106030	1	4294	278	349.46	56	75	76.32	10	5	5	0	88.58	11.42	93	133.829	-83	2517	4360	7.1576	1.5141	91.3283	4.5878	0.5356	27	0	7	3	0	4	0	16.23	77.5	6.26	0	121	2.82	151	3.52	1	0.0001	3	0.0002
T	N1818	34.191	5745248	1	4699	285	352.99	72	75	76.39	14	7	7	0	87.1	12.9	100	154.911	-132	2500	4785	5.7692	1.5259	92.7048	3.8944	0.4256	25	0	7	3	0	4	0	15.68	78.4	5.92	0	132	2.81	142	3.02	1	0.0001	6	0.0003
T	N1846	32.224	3465871	1	3132	271	337.68	51	75	76.24	6	3	3	0	91.98	8.02	49	87.1725	-61	3126	3189	9.473	3.4504	87.0765	2.3946	0.5747	14	0	6	2	0	4	0	12.68	81.51	5.81	0	100	3.19	76	2.43	1	0.0001	1	0.0001
T	N1861	30.47	4645881	1	4209	253	326.93	74	75	76.27	12	6	6	0	89.37	10.63	65.5	115.017	-179	2806	4295	9.1756	2.422	88.4024	4.2053	2.0908	17	0	5	3	0	2	0	15.13	78.78	6.08	0	110	2.61	115	2.73	1	0.0001	3	0.0002
T	N1946	37.701	3257882	1	2984	257	323.39	53	75	76.6	8	4	4	0	89.37	10.63	71	113.761	-71	3108	3045	7.8515	2.2996	89.8489	3.7198	1.508	11	0	6	3	0	3	0	14.41	77.92	7.67	0	91	3.05	42	1.41	1	0.0001	5	0.0003
T	N1994	34.692	3350237	1	2934	270	348.19	41	75	76.76	6	3	3	0	91.9	8.1	49	91.1097	-108	2468	2981	9.6644	3.6577	86.6779	2.7267	0.6476	13	1	5	2	0	3	0	16.12	76.52	7.36	0	75	2.56	68	2.32	1	0.0001	2	0.0001
T	N2013	34.606	2523843	1	2219	273	342.26	43	75	76.6	6	3	3	0	90.8	9.2	57	102.451	-52	3377	2268	6.3079	2.4702	91.2219	1.7125	0.3605	7	0	5	3	0	2	0	15.77	79.45	4.78	0	72	3.24	41	1.85	3	0.0002	3	0.0002
T	N2038	33.49	4673854	1	4054	269.5	335.5	66	75	76.97	12	6	6	0	87.81	12.19	93	137.963	-162	3264	4132	6.6086	1.5735	91.818	3.6014	0.7153	20	0	6	2	0	4	0	15.89	77.8	6.31	0	117	2.89	92	2.27	1	0.0001	4	0.0002
H	N2155	34.919	2954087	1	2847	247	308.19	72	75	76.39	10	5	5	0	89.76	10.24	57	103.31	-118	2684	2929	8.5724	3.0055	88.4221	3.9691	1.8967	9	0	2	2	0	0	0	15.6	75.83	8.57	0	70	2.46	50	1.76	2	0.0001	12	0.0006
M	N2270	30.358	2791361	1	2607	265	327.96	48	75	76.75	8	4	4	0	92.44	7.56	48	79.2216	-108	2512	2663	9.6168	3.4185	86.9647	1.9179	0.7288	12	0	5	3	0	2	0	12.58	83.01	4.41	0	97	3.72	41	1.57	1	0.0001	2	0.0001
H	N2469	33.567	5610841	1	4859	270	334.94	63	75	76.65	12	6	6	0	87.46	12.54	95	142.659	-149	2524	4934	7.3991	1.4393	91.1616	7.9234	1.3171	29	0	5	2	0	3	0	16.34	76.13	7.53	0	136	2.8	131	2.7	1	0.0001	12	0.0006
T	N2550	39.358	3875848	1	3507	264	334	52	75	76.62	6	3	3	0	91.08	8.92	62	97.0376	-95	2166	3565	7.4916	1.7957	90.7127	2.937	0.3422	16	0	5	3	0	2	0	19.76	70.86	9.38	0	107	3.05	124	3.54	1	0.0001	1	0.0001
T	N2820	32.437	3055624	1	2850	256.5	328	45	75	76.73	6	3	3	0	92.33	7.67	54	80.7741	-65	2497	2901	9.5517	2.931	87.5172	2.6316	1.5789	13	1	6	3	0	3	0	13.16	81.65	5.19	0	79	2.77	58	2.04	1	0.0001	1	0.0001
T	N3904	34.263	4380744	1	3715	278	346.83	53	75	76.36	10	5	5	0	88.71	11.29	83	130.893	-147	2890	3778	6.7249	1.5356	91.7395	3.4455	0.996	15	0	6	2	0	4	0	19.11	73.16	7.73	0	105	2.83	79	2.13	1	0.0001	0	0
M	N501239	29.381	3913662	1	3597	257	324.18	50	75	76.8	6	3	3	0	89.8	10.2	63	109.349	-88	2368	3653	9.3921	2.7382	87.8697	2.5021	0.6672	19	0	5	2	0	3	0	12.68	80.76	6.56	0	95	2.64	89	2.47	1	0.0001	2	0.0001
T	N502536	36.634	5052333	1	4197	276	349.61	68	75	76.21	14	7	7	0	87.65	12.35	97	145.906	-138	3179	4279	6.5685	1.4259	92.0056	3.0975	0.5004	26	0	4	2	0	2	0	18.13	74.72	7.15	0	140	3.34	127	3.03	2	0.0001	4	0.0002
T	N502540	35.727	5409051	1	4389	277	357.37	77	75	76.35	14	7	7	0	87.49	12.51	99	151.054	-152	2529	4480	6.5193	1.5182	91.9625	4.2151	0.7747	22	0	4	2	0	2	0	18.43	73.98	7.59	0	134	3.05	123	2.8	2	0.0001	5	0.0003
M	N503310	33.84	5989105	1	4971	277	349.17	63	75	76.6	10	5	5	0	87.35	12.65	99	150.273	-77	2523	5044	6.2265	1.5864	92.1872	6.0954	0.8047	29	0	7	3	0	4	0	14.1	78.31	7.58	0	139	2.8	169	3.4	1	0	12	0.0006
