# Supplementary material for: Pangenome analysis provides insights into the genetic diversity, metabolic versatility, and evolution of the genus Flavobacterium
Source: Microbiol Spectr. 2023 Aug 18;11(5):e01003-23. doi: 10.1128/spectrum.01003-23 (PMC10655711; doi:10.1128/spectrum.01003-23)
Supplement: Table S4 — Genes involved in carbohydrate assimilation in all Flavobacterium sp. genomes included in this study. [file spectrum.01003-23-s0006.xlsx]

## Sheet: dbCAN
Genome_ID	Gene ID	HMMER	Hotpep	DIAMOND	Signalp	#ofTools	isolation
GCF_000016645	Gene ID	HMMER	Hotpep	DIAMOND	Signalp	#ofTools	T
	FJOH_RS00625||NC_009441	GT2_Glycos_transf_2(4-135)	GT2(102)	GT2	N	3
	FJOH_RS00930||NC_009441	GH130(259-485)	GH130(3)	GH130	N	3
	FJOH_RS01040||NC_009441	AA1(39-540)	-	-	N	1
	FJOH_RS01085||NC_009441	GH55(387-645)	GH55(8)	GH55	Y(1-32)	3
	FJOH_RS01165||NC_009441	GT4(178-316)	-	GT4	N	2
	FJOH_RS01190||NC_009441	GT2_Glycos_transf_2(43-186)	-	GT2	N	2
	FJOH_RS01530||NC_009441	GH25(83-257)	GH25(41)	GH25	N	3
	FJOH_RS01560||NC_009441	GT4(177-331)	-	GT4	N	2
	FJOH_RS01565||NC_009441	GT4(201-340)	-	GT4	N	2
	FJOH_RS01575||NC_009441	GT2_Glycos_transf_2(7-138)	-	GT2	N	2
	FJOH_RS01595||NC_009441	GT4(193-350)	-	GT4	N	2
	FJOH_RS01640||NC_009441	GT4(195-334)	-	GT4	N	2
	FJOH_RS01650||NC_009441	GT2_Glycos_transf_2(6-142)	-	GT2	N	2
	FJOH_RS01665||NC_009441	GT11(10-253)	-	GT11	N	2
	FJOH_RS01680||NC_009441	GT2_Glyco_tranf_2_5(3-213)	-	GT0	N	2
	FJOH_RS01685||NC_009441	GT2_Glycos_transf_2(7-115)	-	GT2	N	2
	FJOH_RS01690||NC_009441	GT2_Glycos_transf_2(18-150)	-	GT2	N	2
	FJOH_RS01730||NC_009441	GT4(198-342)	-	GT4	N	2
	FJOH_RS01800||NC_009441	GT4(185-332)	-	GT4	N	2
	FJOH_RS01805||NC_009441	GT4(173-315)	-	GT4	N	2
	FJOH_RS02335||NC_009441	GT2_Glycos_transf_2(5-141)	-	GT2	N	2
	FJOH_RS02920||NC_009441	GT2_Glycos_transf_2(6-173)	GT2(55)	GT2	N	3
	FJOH_RS03325|mtgA|NC_009441	GT51(84-247)	GT51(101)	GT51	N	3
	FJOH_RS03340||NC_009441	CE1(384-628)	-	-	Y(1-19)	1
	FJOH_RS03535||NC_009441	GH20(146-500)	GH20(1)+CBM32(109)	GH20	Y(1-19)	3
	FJOH_RS04035||NC_009441	GH95(26-789)	GH95(1)+CBM13(55)+CBM32(113)+CBM51(9)	GH95	N	3
	FJOH_RS04045||NC_009441	GH5_4(175-471)	GH5(98)	GH5_4	Y(1-24)	3
	FJOH_RS04050||NC_009441	GH3(75-296)	GH3(91)+CBM6(54)	GH3+3.2.1.21	Y(1-29)	3
	FJOH_RS04055||NC_009441	GH39(37-475)	GH39(2)	GH39	N	3
	FJOH_RS04060||NC_009441	GH97(1-603)	GH97(20)	GH97	N	3
	FJOH_RS04070||NC_009441	GH31(310-726)	GH31(18)	GH31	Y(1-26)	3
	FJOH_RS04075||NC_009441	GH2(25-661)	GH2(6)+CBM32(36)+CBM6(37)+CBM67(7)+CBM71(1)	GH2	Y(1-28)	3
	FJOH_RS04305||NC_009441	GT5(5-230)	GT5(12)	GT5	N	3
	FJOH_RS04320||NC_009441	CE1(26-237)	-	-	Y(1-18)	1
	FJOH_RS04330||NC_009441	GT51(432-587)	-	GT51	N	2
	FJOH_RS04635||NC_009441	GT51(70-246)	GT51(16)	GT51	N	3
	FJOH_RS05095||NC_009441	GH23(140-275)	GH23(72)+CBM50(70)	CBM50+GH23	Y(1-21)	3
	FJOH_RS05335||NC_009441	GH8(45-366)	GH8(17)	GH8	Y(1-21)	3
	FJOH_RS05400||NC_009441	GT4(180-326)	GT4(170)	GT4	N	3
	FJOH_RS05405||NC_009441	GT4(200-331)	GT4(11)	GT4	N	3
	FJOH_RS05455||NC_009441	GT9(65-293)	GT9(32)	GT9	N	3
	FJOH_RS05620||NC_009441	GT2_Glycos_transf_2(17-152)	-	GT2	N	2
	FJOH_RS05655||NC_009441	CE4(34-153)	CE4(119)	CE4	N	3
	FJOH_RS05815||NC_009441	GH51(26-512)	GH51(2)	GH51	Y(1-20)	3
	FJOH_RS06295||NC_009441	GH97(23-712)	GH97(1)	GH97	N	3
	FJOH_RS06300||NC_009441	GH13(59-348)	-	GH13	Y(1-25)	2
	FJOH_RS06405||NC_009441	PL1(203-376)+CBM77(722-822)	PL1(20)+CBM77(1)	CBM77+PL1	Y(1-20)	3
	FJOH_RS06560||NC_009441	GH37(80-601)	GH37(2)	GH37	N	3
	FJOH_RS06815||NC_009441	GH109(2-163)	-	-	N	1
	FJOH_RS07165||NC_009441	GT2_Glycos_transf_2(41-203)	-	GT2	N	2
	FJOH_RS07260||NC_009441	GH13_19(172-420)	GH13(35)	GH13_19	Y(1-25)	3
	FJOH_RS07265||NC_009441	GH13_20(165-485)	-	GH13	Y(1-26)	2
	FJOH_RS07270||NC_009441	GH97(10-700)	GH97(1)	GH97	Y(1-21)	3
	FJOH_RS07275||NC_009441	GH65(323-704)	GH65(1)	GH65	N	3
	FJOH_RS07310||NC_009441	GH13_10(400-721)	GH13(54)+CBM48(22)	CBM48+GH13	Y(1-19)	3
	FJOH_RS07380||NC_009441	CE1(481-703)	-	-	N	1
	FJOH_RS07420|lpxB|NC_009441	GT19(4-352)	GT19(4)	GT19	N	3
	FJOH_RS07945|pbpC|NC_009441	GT51(73-229)	GT51(22)	GT51	N	3
	FJOH_RS08100||NC_009441	GH30_1(71-486)	GH30(1)	GH30_1	Y(1-21)	3
	FJOH_RS08105||NC_009441	GH30_1(69-486)	GH30(1)	GH30_1	Y(1-26)	3
	FJOH_RS08110||NC_009441	GH3(108-338)	GH3(28)	GH3	Y(1-20)	3
	FJOH_RS08120||NC_009441	GH30_3(63-474)	GH30(4)	GH30_3	N	3
	FJOH_RS08125||NC_009441	GH3(90-312)	GH3(2)+CBM6(54)	GH3	Y(1-19)	3
	FJOH_RS08415||NC_009441	CE4(24-146)	CE4(53)	CE4	N	3
	FJOH_RS08885||NC_009441	GT9(114-329)	GT9(111)	GT9	N	3
	FJOH_RS08950||NC_009441	GT30(45-207)	GT30(8)	GT30	N	3
	FJOH_RS09145||NC_009441	CBM9(34-192)	-	-	Y(1-23)	1
	FJOH_RS09385|murG|NC_009441	GT28(193-349)	GT28(3)	GT28	N	3
	FJOH_RS09705||NC_009441	GT83(9-344)	-	-	N	1
	FJOH_RS09895||NC_009441	GH30_3(61-466)+CBM13(478-634)	GH30(4)	CBM13+GH30_3	Y(1-30)	3
	FJOH_RS09935||NC_009441	GH73(85-212)	GH73(17)+CBM50(66)	CBM50+GH73	Y(1-26)	3
	FJOH_RS10135||NC_009441	GH13_7(93-373)	-	GH13_7	Y(1-25)	2
	FJOH_RS10390||NC_009441	GH67(22-692)	GH67(1)	GH67	N	3
	FJOH_RS10405||NC_009441	GH10(28-363)	GH10(31)	GH10	N	3
	FJOH_RS10415||NC_009441	GH43_1(22-331)	GH43(8)	GH43_1	N	3
	FJOH_RS10535||NC_009441	GH5_13(68-342)	GH5(10)	GH5_13	Y(1-28)	3
	FJOH_RS10540||NC_009441	GH43_18(79-326)	-	GH43_18	Y(1-24)	2
	FJOH_RS10545||NC_009441	GH2(49-495)	GH2(8)+CBM42(2)+CBM67(18)	GH2	Y(1-20)	3
	FJOH_RS10550||NC_009441	GH43_26(21-323)	GH43(61)	GH43_26	Y(1-19)	3
	FJOH_RS10560||NC_009441	GH43_31(36-307)	-	GH43_31	Y(1-23)	2
	FJOH_RS10565||NC_009441	GH29(30-345)+CBM32(370-471)+CBM32(571-694)	GH29(1)+CBM32(30)	GH29	Y(1-26)	3
	FJOH_RS10585||NC_009441	GH92(247-739)	GH92(1)	GH92	Y(1-22)	3
	FJOH_RS10595||NC_009441	GH130(17-317)	GH130(1)	GH130	N	3
	FJOH_RS10600||NC_009441	CBM9(44-220)	CBM9(2)	CBM0	Y(1-24)	3
	FJOH_RS10615||NC_009441	GH2(54-923)	GH2(1)+CBM51(5)+CBM67(4)	GH2	Y(1-21)	3
	FJOH_RS10620||NC_009441	GH20(158-512)	GH20(1)+CBM32(109)	GH20	Y(1-22)	3
	FJOH_RS10625||NC_009441	GH29(10-397)	GH29(4)	GH29	N	3
	FJOH_RS10630||NC_009441	GH92(264-742)	GH92(5)	GH92	Y(1-26)	3
	FJOH_RS10635||NC_009441	GH3(111-335)	GH3(2)+CBM6(54)	GH3	N	3
	FJOH_RS10650||NC_009441	GH33(46-338)	GH33(22)	GH33	Y(1-29)	3
	FJOH_RS10825||NC_009441	GH10(42-361)	GH10(50)	GH10	N	3
	FJOH_RS10835||NC_009441	GH50(116-462)	GH50(6)	GH50	Y(1-22)	3
	FJOH_RS10840||NC_009441	GH2(27-527)	GH2(53)	GH2	Y(1-20)	3
	FJOH_RS11055||NC_009441	GH3(81-310)	GH3(39)	GH3	N	3
	FJOH_RS11170||NC_009441	GH109(4-157)	-	-	N	1
	FJOH_RS11195||NC_009441	CE1(42-267)	-	-	Y(1-24)	1
	FJOH_RS11675||NC_009441	GT2_Glycos_transf_2(9-171)	-	GT2	N	2
	FJOH_RS11685||NC_009441	GT4(183-334)	-	GT4	N	2
	FJOH_RS12170||NC_009441	CE1(31-273)	-	-	Y(1-22)	1
	FJOH_RS12265||NC_009441	GH92(275-771)	GH92(1)	GH92	Y(1-29)	3
	FJOH_RS12505||NC_009441	GH88(69-388)	GH88(3)	GH88	N	3
	FJOH_RS12645||NC_009441	GH16_3(331-555)	GH16(36)+CBM4(13)+CBM54(1)+CBM6(15)	GH16_3	Y(1-24)	3
	FJOH_RS12650||NC_009441	GH16_3(25-251)	GH16(21)+CBM32(70)+CBM56(8)	GH16_3	N	3
	FJOH_RS12710||NC_009441	CE1(18-198)	-	-	N	1
	FJOH_RS12755||NC_009441	PL1_2(370-557)	PL1(3)+CBM6(62)	PL1_2	Y(1-22)	3
	FJOH_RS13040||NC_009441	GT4(199-345)	GT4(197)	GT4	N	3
	FJOH_RS13050||NC_009441	GT2_Glycos_transf_2(5-136)	-	GT2	N	2
	FJOH_RS13060||NC_009441	GT4(176-324)	GT4(156)	GT4	N	3
	FJOH_RS13070||NC_009441	GT2_Glycos_transf_2(10-130)	-	GT2	N	2
	FJOH_RS13075||NC_009441	GT9(70-303)	GT9(90)	GT9	N	3
	FJOH_RS13080||NC_009441	GT2_Glycos_transf_2(6-89)	-	GT2	N	2
	FJOH_RS13085||NC_009441	CE4(53-193)	-	-	N	1
	FJOH_RS13090||NC_009441	GT2_Glycos_transf_2(6-94)	-	GT2	N	2
	FJOH_RS13315||NC_009441	PL1(69-291)	PL1(27)	PL1	Y(1-20)	3
	FJOH_RS13450||NC_009441	GH13_38(66-459)	-	GH13_38	Y(1-23)	2
	FJOH_RS13525||NC_009441	GH19(322-548)	GH19(10)	GH19	N	3
	FJOH_RS13625||NC_009441	PL1_2(85-278)	PL1(3)	PL1_2	Y(1-30)	3
	FJOH_RS13705||NC_009441	GH65(23-360)	GH65(9)	GH65	N	3
	FJOH_RS13800||NC_009441	AA12(50-384)	-	-	N	1
	FJOH_RS14065||NC_009441	GH2(218-642)	GH2(7)	GH2	Y(1-25)	3
	FJOH_RS14070||NC_009441	GH92(249-740)	GH92(1)	GH92	Y(1-22)	3
	FJOH_RS14075||NC_009441	GH92(233-740)	GH92(2)+GH94(12)	GH92	Y(1-21)	3
	FJOH_RS14080||NC_009441	GH125(70-472)	GH125(1)	GH125	N	3
	FJOH_RS14145||NC_009441	GH26(27-363)	GH26(5)+CBM23(1)+CBM59(1)	GH26	Y(1-25)	3
	FJOH_RS14245||NC_009441	GT5(3-467)	GT5(6)	GT5	N	3
	FJOH_RS14255|glgB|NC_009441	CBM48(29-116)+GH13_9(184-483)	GH13(1)+CBM48(2)	CBM48+GH13_9	N	3
	FJOH_RS14260||NC_009441	GH31(229-673)	GH31(5)	GH31	N	3
	FJOH_RS14890||NC_009441	CBM9(48-202)	-	CBM0	N	2
	FJOH_RS15065||NC_009441	CE11(4-225)	CE11(6)	CE11	N	3
	FJOH_RS15145||NC_009441	GT2_Glycos_transf_2(6-181)	GT2(130)	GT2	N	3
	FJOH_RS15350||NC_009441	CE14(46-157)	-	-	Y(1-22)	1
	FJOH_RS15995||NC_009441	AA1(150-665)	-	-	Y(1-20)	1
	FJOH_RS16145||NC_009441	GH43_19(83-314)+GH43_34(341-629)	GH43(16)	GH43_19+GH43_34	Y(1-21)	3
	FJOH_RS16150||NC_009441	GH27(194-427)	GH27(2)+CBM51(16)	GH27	Y(1-21)	3
	FJOH_RS16155||NC_009441	GH2(28-732)	GH2(9)+CBM32(36)+CBM67(7)+CBM71(1)	GH2	Y(1-21)	3
	FJOH_RS16160||NC_009441	GH95(23-784)	GH95(1)+CBM13(55)+CBM32(113)+CBM51(9)	GH95	N	3
	FJOH_RS16165||NC_009441	GH51(201-547)	GH51(3)	GH51	Y(1-24)	3
	FJOH_RS16170||NC_009441	GH28(48-396)	GH28(69)	GH28	Y(1-21)	3
	FJOH_RS16175||NC_009441	GH28(48-393)	GH28(57)	GH28	Y(1-21)	3
	FJOH_RS16190||NC_009441	GH2(58-922)	GH2(1)+CBM67(4)	GH2	Y(1-22)	3
	FJOH_RS16220||NC_009441	GH92(243-745)	GH92(9)	GH92	Y(1-23)	3
	FJOH_RS16225||NC_009441	GH92(237-766)	GH92(19)	GH92	N	3
	FJOH_RS16240||NC_009441	GH89(61-704)	GH89(1)	GH89	N	3
	FJOH_RS16525||NC_009441	PL36_1(60-255)	PL36(1)	PL36_1	Y(1-25)	3
	FJOH_RS16610||NC_009441	GH87(28-565)	-	GH87	N	2
	FJOH_RS16820||NC_009441	CE1(28-227)	-	-	N	1
	FJOH_RS17225||NC_009441	CBM6(670-802)	CBM6(65)	CBM6	N	3
	FJOH_RS17495||NC_009441	GH2(23-744)	GH2(12)	GH2	Y(1-24)	3
	FJOH_RS17545||NC_009441	GH3(66-284)	GH3(17)+CBM6(3)	GH3	Y(1-22)	3
	FJOH_RS17560||NC_009441	GH3(114-342)	GH3(85)	GH3+3.2.1.21	Y(1-29)	3
	FJOH_RS17915||NC_009441	GT2_Glycos_transf_2(4-168)	GT2(170)	GT2	N	3
	FJOH_RS18200||NC_009441	GH43_28(68-357)+CBM32(425-533)	GH43(32)+CBM32(41)	GH43_28	Y(1-26)	3
	FJOH_RS18210|bglX|NC_009441	GH3(100-321)	GH3(2)+CBM6(54)	GH3	Y(1-26)	3
	FJOH_RS18215||NC_009441	CE1(36-211)	-	-	Y(1-19)	1
	FJOH_RS18220||NC_009441	GH144(36-451)	GH144(1)	GH144	Y(1-27)	3
	FJOH_RS19710||NC_009441	GH97(21-611)	-	GH97	Y(1-24)	2
	FJOH_RS19995|bglX|NC_009441	GH3(105-325)	GH3(2)+CBM6(54)	GH3	Y(1-22)	3
	FJOH_RS20020||NC_009441	GH10(141-459)	GH10(40)	GH10+3.2.1.8	Y(1-27)	3
	FJOH_RS20025||NC_009441	GH16(53-300)	-	GH16	Y(1-22)	2
	FJOH_RS20030||NC_009441	GH8(91-418)	GH8(11)	GH8	N	3
	FJOH_RS20055||NC_009441	GH97(9-645)	GH97(4)	GH97	Y(1-20)	3
	FJOH_RS20060||NC_009441	GH3(57-302)	GH3(3)+CBM6(54)	GH3	Y(1-20)	3
	FJOH_RS20065||NC_009441	GH43_10(25-293)	GH43(30)+CBM22(6)	GH43_10	Y(1-20)	3
	FJOH_RS20070||NC_009441	GH146(34-542)	GH146(2)	GH146	N	3
	FJOH_RS20075||NC_009441	GH115(35-818)	GH115(1)	GH115	Y(1-22)	3
	FJOH_RS20090||NC_009441	GH43_12(33-327)	GH43(19)	GH43_12	N	3
	FJOH_RS20105||NC_009441	GH3(62-305)	GH3(3)+CBM6(54)	GH3	N	3
	FJOH_RS20275||NC_009441	CE4(33-149)	-	-	Y(1-28)	1
	FJOH_RS20295||NC_009441	GT2_Glyco_tranf_2_3(63-334)	GT2(157)	GT2	N	3
	FJOH_RS20525||NC_009441	GH32(17-257)	GH0(108)	GH0	N	3
	FJOH_RS20530||NC_009441	GT4(255-426)	-	GT4	N	2
	FJOH_RS20565|nagA|NC_009441	CE9(6-364)	CE9(40)	CE9	N	3
	FJOH_RS21060||NC_009441	GH2(24-708)	GH2(9)+CBM35(33)+CBM6(37)+CBM67(7)	GH2	N	3
	FJOH_RS21065||NC_009441	GH2(24-489)+CBM57(726-892)	GH137(1)+CBM57(3)	CBM57+GH2	Y(1-21)	3
	FJOH_RS21070||NC_009441	GH138(3-909)	GH138(1)	GH138	Y(1-19)	3
	FJOH_RS21080||NC_009441	GH33(39-338)	GH33(18)	GH33	Y(1-22)	3
	FJOH_RS21090||NC_009441	CBM67(144-333)+GH78(355-873)	GH78(9)+CBM67(23)	GH78	Y(1-22)	3
	FJOH_RS21100||NC_009441	GH142(23-492)	GH142(1)	GH142	N	3
	FJOH_RS21105||NC_009441	GH95(21-756)	GH95(1)+CBM13(55)+CBM32(113)+CBM51(9)	GH95	Y(1-22)	3
	FJOH_RS21110||NC_009441	CE19(120-456)	CE0(5)	CE19	Y(1-21)	3
	FJOH_RS21120||NC_009441	CBM67(180-349)+GH78(372-885)	GH78(6)+CBM67(19)	GH78	N	3
	FJOH_RS21125||NC_009441	GH143(22-575)	GH143(1)	GH143	Y(1-26)	3
	FJOH_RS21130||NC_009441	GH43_18(65-290)	GH43(99)	GH43_18	N	3
	FJOH_RS21135||NC_009441	GH28(49-412)	GH28(5)	GH28	Y(1-20)	3
	FJOH_RS21140||NC_009441	GH140(35-462)	GH140(1)	GH140	Y(1-27)	3
	FJOH_RS21145||NC_009441	PL29(90-349)	-	-	Y(1-38)	1
	FJOH_RS21150||NC_009441	PL1_2(140-330)	CE8(10)+PL1(3)+CBM6(62)	PL1_2	Y(1-29)	3
	FJOH_RS21160||NC_009441	PL1_2(134-324)	CE8(10)+PL1(3)+CBM6(62)	PL1_2	Y(1-23)	3
	FJOH_RS21175||NC_009441	CE8(26-322)	CE8(3)	CE8	Y(1-18)	3
	FJOH_RS21180||NC_009441	GH127(42-582)	GH127(4)	GH127	Y(1-19)	3
	FJOH_RS21185||NC_009441	PL1_2(360-547)	CE8(10)+PL1(3)+CBM6(62)	PL1_2	Y(1-22)	3
	FJOH_RS21190||NC_009441	GH139(6-765)	GH139(1)	GH139	N	3
	FJOH_RS21200||NC_009441	GH106(352-1126)	GH106(1)	GH106	Y(1-20)	3
	FJOH_RS21205||NC_009441	GH2(82-972)	GH2(4)+CBM51(5)+CBM67(4)	GH2	Y(1-36)	3
	FJOH_RS21210||NC_009441	GH137(24-364)	GH137(1)	GH137	N	3
	FJOH_RS21220||NC_009441	GH78(203-676)	GH78(3)	GH78	Y(1-26)	3
	FJOH_RS21265||NC_009441	GH109(2-161)	-	-	N	1
	FJOH_RS21270||NC_009441	GH141(25-581)	GH141(1)	GH141	Y(1-25)	3
	FJOH_RS21275||NC_009441	GH28(77-489)	GH28(11)	GH28	Y(1-29)	3
	FJOH_RS21280|pelA|NC_009441	PL10_1(81-375)	PL10(6)	PL10_1	Y(1-25)	3
	FJOH_RS21380||NC_009441	GH130(8-324)	GH130(11)	GH130	N	3
	FJOH_RS21580||NC_009441	GH64(28-414)+CBM13(522-666)+CBM6(670-790)	GH64(9)+CBM6(66)	CBM13+CBM6+GH64	N	3
	FJOH_RS21585||NC_009441	GH16_3(44-286)+CBM32(1096-1216)	GH16(46)+CBM32(70)+CBM4(2)+CBM54(1)+CBM56(8)	CBM32+GH16_3	Y(1-38)	3
	FJOH_RS21660||NC_009441	PL29(57-392)	PL0(37)+PL29(1)	PL29	N	3
	FJOH_RS21680||NC_009441	GH88(68-388)	GH88(3)	GH88	Y(1-26)	3
	FJOH_RS21685||NC_009441	GH2(2-677)	GH2(15)+CBM57(2)	GH2	N	3
	FJOH_RS21690||NC_009441	GH2(24-525)	GH2(53)	GH2	Y(1-19)	3
	FJOH_RS21810||NC_009441	PL11_1(20-610)	CE12(12)+PL11(1)+CBM2(38)+CBM35(24)	PL11_1	Y(1-19)	3
	FJOH_RS21825||NC_009441	GH2(43-813)	GH2(51)	GH2	N	3
	FJOH_RS21830||NC_009441	CE12(28-248)+CE12(272-483)	CE0(8)+CE12(9)	CE12	Y(1-23)	3
	FJOH_RS21840||NC_009441	GH28(79-420)	GH28(32)	GH28	Y(1-21)	3
	FJOH_RS21855||NC_009441	GH117(171-340)	GH117(5)	GH117	Y(1-26)	3
	FJOH_RS21875||NC_009441	GH106(27-925)	GH106(2)	GH106	Y(1-23)	3
	FJOH_RS21880||NC_009441	GH105(53-372)	GH105(8)	GH105	Y(1-21)	3
	FJOH_RS21960||NC_009441	CE12(18-228)	CE12(23)	CE12	Y(1-15)	3
	FJOH_RS21965||NC_009441	GH28(65-423)	GH28(34)	GH28	Y(1-16)	3
	FJOH_RS21970|pelA|NC_009441	PL10_1(56-346)+CE8(373-657)	CE8(3)+PL10(1)	CE8+PL10_1	Y(1-22)	3
	FJOH_RS21975||NC_009441	GH43_10(34-303)	GH28(46)+GH43(7)	GH43_10	Y(1-24)	3
	FJOH_RS21980||NC_009441	GH105(61-405)	GH105(33)	GH105	Y(1-32)	3
	FJOH_RS21985||NC_009441	GH105(40-384)	GH105(24)	GH105	N	3
	FJOH_RS21990||NC_009441	GH105(57-398)	GH105(33)	GH105	N	3
	FJOH_RS22010||NC_009441	GH28(82-451)	GH28(6)	GH28	Y(1-29)	3
	FJOH_RS22290||NC_009441	GH130(17-348)	GH130(11)	GH130	N	3
	FJOH_RS22295||NC_009441	GT4(191-355)	-	GT4	Y(1-24)	2
	FJOH_RS22365||NC_009441	GH97(16-667)	GH97(1)+CBM35(25)	GH97	Y(1-21)	3
	FJOH_RS22370||NC_009441	GH99(50-352)	GH99(2)	GH99	Y(1-24)	3
	FJOH_RS22895||NC_009441	GH65(296-633)	GH65(9)	GH65	N	3
	FJOH_RS22900||NC_009441	GH97(12-697)	GH97(1)	GH97	Y(1-20)	3
	FJOH_RS22905||NC_009441	GH31(222-672)	-	GH31+3.2.1.11+2.4.1.-	N	2
	FJOH_RS22910||NC_009441	GH66(43-586)	GH66(2)	GH66	Y(1-25)	3
	FJOH_RS23525|chiA|NC_009441	GH18(25-452)+GH18(1142-1415)	GH18(128)+CBM16(4)	GH18+3.2.1.14+3.2.1.14	Y(1-20)	3
	FJOH_RS23530||NC_009441	GH20(156-494)	GH20(7)	GH20+3.2.1.52	N	3
	FJOH_RS23550||NC_009441	GH18(39-314)	-	GH18+3.2.1.14	Y(1-27)	2
	FJOH_RS23655|bshA|NC_009441	GT4(196-344)	GT4(13)	GT4	N	3
	FJOH_RS24360|bshB1|NC_009441	CE14(6-111)	CE14(3)	CE14	N	3
	FJOH_RS24565||NC_009441	GH18(28-352)	-	GH18	Y(1-22)	2
	FJOH_RS24820||NC_009441	GH171(38-378)	-	GH171	N	2
	FJOH_RS24830||NC_009441	GH20(147-495)	GH20(64)	GH20	Y(1-21)	3
	FJOH_RS24840||NC_009441	CE1(29-258)	-	-	Y(1-20)	1
	FJOH_RS24870||NC_009441	GH171(60-399)	-	GH171	Y(1-30)	2
	FJOH_RS24885||NC_009441	GH3(128-354)	GH3(18)	GH3	Y(1-25)	3
	FJOH_RS24990||NC_009441	GT2_Glycos_transf_2(127-295)	-	GT2	N	2
	FJOH_RS25085||NC_009441	GH1(11-449)	GH1(51)	GH1	N	3
	FJOH_RS25560||NC_009441	GH5_2(41-275)	GH5(32)	GH5_2	Y(1-23)	3
	FJOH_RS25565||NC_009441	GH27(132-387)	GH27(15)+CBM51(3)	GH27	Y(1-22)	3
	FJOH_RS25595||NC_009441	GH26(32-346)	GH26(9)	GH26	Y(1-23)	3
	FJOH_RS25605||NC_009441	GH130(62-369)	GH130(2)	GH130	N	3
	FJOH_RS25615||NC_009441	GH26(52-372)	GH26(9)+CBM23(1)	GH26	Y(1-28)	3
	FJOH_RS25620||NC_009441	GH5_7(62-374)	GH5(89)	GH5_7	Y(1-23)	3
	FJOH_RS25625||NC_009441	GH97(13-658)	GH97(2)	GH97	Y(1-22)	3
	FJOH_RS25645|bglX|NC_009441	GH3(106-330)	GH3(5)	GH3	Y(1-23)	3
	FJOH_RS25655||NC_009441	CE2(145-358)	CE2(7)	CE2	Y(1-24)	3
	FJOH_RS25775||NC_009441	GT2_Glycos_transf_2(4-188)	-	GT2	N	2
	FJOH_RS26130||NC_009441	GT2_Glycos_transf_2(6-157)	-	GT2	N	2
	FJOH_RS26135||NC_009441	GT2_Glycos_transf_2(3-163)	-	GT2	N	2
	FJOH_RS26195||NC_009441	GH13(58-344)+CBM26(636-704)	CBM16(11)	CBM26+GH13	Y(1-30)	3
	FJOH_RS26230||NC_009441	GT2_Glycos_transf_2(116-248)	-	GT2	N	2
	FJOH_RS26370||NC_009441	GH18(27-310)+CBM6(332-452)	GH64(9)+CBM6(8)	CBM6+GH18	Y(1-27)	3
	FJOH_RS26380||NC_009441	GH27(172-427)	-	CBM13+GH27	Y(1-25)	2
	FJOH_RS26660||NC_009441	CE6(90-200)+CE1(314-533)	CE1(5)+CE6(1)+GH10(47)	CE0+CE6+3.1.1.72+3.1.1.73	N	3
	FJOH_RS26810||NC_009441	GH19(356-511)	-	GH19	N	2
	FJOH_RS27275||NC_009441	CBM13(595-740)+CBM6(743-863)	GH64(9)+CBM6(8)	CBM13+CBM6	Y(1-23)	3
	FJOH_RS04620||NC_009441	-	GH18(106)+CBM5(22)	-	Y(1-23)	1
	FJOH_RS08075|gldJ|NC_009441	-	GH33(43)+CBM6(53)	-	Y(1-25)	1
	FJOH_RS09610|gldK|NC_009441	-	GH33(43)+CBM6(53)	-	N	1
	FJOH_RS02855||NC_009441	-	GT0(100)	GT0	N	2
	FJOH_RS01660||NC_009441	-	GT0(115)	GT0	N	2
	FJOH_RS13045||NC_009441	-	GT0(138)	GT0	N	2
	FJOH_RS08040||NC_009441	-	GT0(191)+GT4(100)	GT4	N	2
	FJOH_RS01655||NC_009441	-	GT0(217)	GT0	N	2
	FJOH_RS12600||NC_009441	-	GT4(175)	GT4	N	2
	FJOH_RS07635||NC_009441	-	CBM48(53)	-	N	1
	FJOH_RS24035|cysK|NC_009441	-	CBM5(68)	-	N	1
	FJOH_RS12995|cysM|NC_009441	-	CBM5(68)	-	N	1
	FJOH_RS25660||NC_009441	-	CBM50(86)	-	Y(1-26)	1
	FJOH_RS00160|thrS|NC_009441	-	-	GH28	N	1
	FJOH_RS00590||NC_009441	-	-	GH13_31	N	1
	FJOH_RS00630||NC_009441	-	-	GT2	N	1
	FJOH_RS01035||NC_009441	-	-	CBM50	N	1
	FJOH_RS01315||NC_009441	-	-	CBM50	N	1
	FJOH_RS01590||NC_009441	-	-	GT2	N	1
	FJOH_RS01645||NC_009441	-	-	GT0	N	1
	FJOH_RS01675||NC_009441	-	-	GT2	N	1
	FJOH_RS01750|gmd|NC_009441	-	-	GT2	N	1
	FJOH_RS01755|rfbA|NC_009441	-	-	GT2	N	1
	FJOH_RS01790||NC_009441	-	-	GT4	N	1
	FJOH_RS01820||NC_009441	-	-	GT4	N	1
	FJOH_RS01870|rfbB|NC_009441	-	-	GT2	N	1
	FJOH_RS01940|eno|NC_009441	-	-	GH13_31	N	1
	FJOH_RS02090|fusA|NC_009441	-	-	GH38	N	1
	FJOH_RS02975|leuS|NC_009441	-	-	GT4	N	1
	FJOH_RS04040||NC_009441	-	-	GH11+3.2.1.8	Y(1-19)	1
	FJOH_RS04110|lepA|NC_009441	-	-	GH28	N	1
	FJOH_RS04280|atpD|NC_009441	-	-	GT58	N	1
	FJOH_RS05280||NC_009441	-	-	CE8	N	1
	FJOH_RS05415||NC_009441	-	-	GT4	N	1
	FJOH_RS05790||NC_009441	-	-	GH3	N	1
	FJOH_RS26190||NC_009441	-	-	GH0	N	1
	FJOH_RS06490|aspS|NC_009441	-	-	GT83	N	1
	FJOH_RS06530||NC_009441	-	-	GT2	N	1
	FJOH_RS06805|dnaE|NC_009441	-	-	GH13_30	N	1
	FJOH_RS07505||NC_009441	-	-	GH13	N	1
	FJOH_RS07580|purH|NC_009441	-	-	GH13_23	N	1
	FJOH_RS07835||NC_009441	-	-	GH39	N	1
	FJOH_RS07845|metH|NC_009441	-	-	GH39	N	1
	FJOH_RS07940||NC_009441	-	-	GT51	Y(1-25)	1
	FJOH_RS08455|infB|NC_009441	-	-	GT2	N	1
	FJOH_RS08540||NC_009441	-	-	CBM50	Y(1-21)	1
	FJOH_RS09555|groL|NC_009441	-	-	GH13	N	1
	FJOH_RS10025||NC_009441	-	-	GH23	N	1
	FJOH_RS10115|rpoC|NC_009441	-	-	GH1	N	1
	FJOH_RS10130||NC_009441	-	-	GH1	N	1
	FJOH_RS10165||NC_009441	-	-	CBM50	N	1
	FJOH_RS10400|uxuA|NC_009441	-	-	GH35	N	1
	FJOH_RS10410||NC_009441	-	-	GH43_1	N	1
	FJOH_RS10870||NC_009441	-	-	GT1	N	1
	FJOH_RS10875||NC_009441	-	-	GT1	N	1
	FJOH_RS10880||NC_009441	-	-	GT2	N	1
	FJOH_RS10895||NC_009441	-	-	GT1	N	1
	FJOH_RS10905||NC_009441	-	-	GT1	N	1
	FJOH_RS10915||NC_009441	-	-	GT2	N	1
	FJOH_RS10940||NC_009441	-	-	GT2	N	1
	FJOH_RS11575||NC_009441	-	-	GT47	N	1
	FJOH_RS11690||NC_009441	-	-	GT2	N	1
	FJOH_RS11845||NC_009441	-	-	CBM50	N	1
	FJOH_RS11860||NC_009441	-	-	GH5_11	N	1
	FJOH_RS12010|prfA|NC_009441	-	-	GH23	N	1
	FJOH_RS12310||NC_009441	-	-	GH43_18	Y(1-19)	1
	FJOH_RS12315||NC_009441	-	-	GH43_18	N	1
	FJOH_RS12365||NC_009441	-	-	CBM50	N	1
	FJOH_RS12370||NC_009441	-	-	CBM50	Y(1-21)	1
	FJOH_RS12640||NC_009441	-	-	CBM4	N	1
	FJOH_RS13265||NC_009441	-	-	GH65	N	1
	FJOH_RS13365|hutH|NC_009441	-	-	GH20	N	1
	FJOH_RS13400||NC_009441	-	-	GT4	N	1
	FJOH_RS14840|acs|NC_009441	-	-	GH1	N	1
	FJOH_RS14880||NC_009441	-	-	GH97	Y(1-21)	1
	FJOH_RS14885||NC_009441	-	-	GH97	Y(1-21)	1
	FJOH_RS14940||NC_009441	-	-	GH43_28	N	1
	FJOH_RS15975||NC_009441	-	-	CBM50	N	1
	FJOH_RS16365||NC_009441	-	-	CBM50	N	1
	FJOH_RS16975||NC_009441	-	-	GH0	N	1
	FJOH_RS17010||NC_009441	-	-	GT4	N	1
	FJOH_RS17070||NC_009441	-	-	PL4_2	N	1
	FJOH_RS17650||NC_009441	-	-	GH13_11	N	1
	FJOH_RS17655|fahA|NC_009441	-	-	CBM50	N	1
	FJOH_RS17710|clpB|NC_009441	-	-	GT4	N	1
	FJOH_RS17980||NC_009441	-	-	CBM50	Y(1-19)	1
	FJOH_RS20005||NC_009441	-	-	GH35	N	1
	FJOH_RS20035||NC_009441	-	-	GH43_1	N	1
	FJOH_RS20085||NC_009441	-	-	CE15	Y(1-22)	1
	FJOH_RS20175|katG|NC_009441	-	-	AA0	N	1
	FJOH_RS20440||NC_009441	-	-	CBM50	Y(1-22)	1
	FJOH_RS20450||NC_009441	-	-	GH0	Y(1-34)	1
	FJOH_RS20560||NC_009441	-	-	CBM50	N	1
	FJOH_RS21015||NC_009441	-	-	GH36	N	1
	FJOH_RS21075||NC_009441	-	-	GH33	Y(1-26)	1
	FJOH_RS21215||NC_009441	-	-	GH28	Y(1-29)	1
	FJOH_RS21655|uxuA|NC_009441	-	-	GH35	N	1
	FJOH_RS21815||NC_009441	-	-	GH105+GH28	N	1
	FJOH_RS21860||NC_009441	-	-	GH105	Y(1-23)	1
	FJOH_RS22060||NC_009441	-	-	GH43_18	Y(1-25)	1
	FJOH_RS22405||NC_009441	-	-	CE8	N	1
	FJOH_RS23450||NC_009441	-	-	CBM50	N	1
	FJOH_RS23935||NC_009441	-	-	CBM50	N	1
	FJOH_RS24030||NC_009441	-	-	GH2	Y(1-26)	1
	FJOH_RS25315||NC_009441	-	-	GH97	N	1
	FJOH_RS25525|proS|NC_009441	-	-	GH28	N	1
	FJOH_RS25585||NC_009441	-	-	GH35	N	1
	FJOH_RS25630|mgrA|NC_009441	-	-	CE12	N	1
	FJOH_RS25650||NC_009441	-	-	CBM6+GH43_16	Y(1-20)	1
GCF_000243275	Gene ID	HMMER	Hotpep	DIAMOND	Signalp	#ofTools	H
	MYROD_RS01235||NZ_CM001437	CE1(41-256)	-	-	Y(1-28)	1
	MYROD_RS01730||NZ_CM001437	CE11(4-224)	CE11(6)	CE11	N	3
	MYROD_RS01995||NZ_CM001437	GT2_Glycos_transf_2(6-91)	-	GT2	N	2
	MYROD_RS02000||NZ_CM001437	GT2_Glycos_transf_2(7-122)	-	GT2	N	2
	MYROD_RS02985||NZ_CM001437	GT2_Glycos_transf_2(4-132)	GT2(170)	GT2	N	3
	MYROD_RS03960||NZ_CM001437	GT2_Glycos_transf_2(15-129)	GT2(130)	GT2	N	3
	MYROD_RS04360||NZ_CM001437	GT2_Glycos_transf_2(4-167)	GT2(102)	GT2	N	3
	MYROD_RS04575||NZ_CM001437	GT2_Glycos_transf_2(5-144)	-	GT2	N	2
	MYROD_RS05705||NZ_CM001437	GH171(61-406)	-	GH171	N	2
	MYROD_RS05760||NZ_CM001437	GT14(14-271)	-	GT14	N	2
	MYROD_RS05840||NZ_CM001437	GH19(1192-1393)	-	GH19	N	2
	MYROD_RS06460||NZ_CM001437	GH73(96-224)	GH73(17)+CBM50(66)	CBM50+GH73	Y(1-22)	3
	MYROD_RS06820|murG|NZ_CM001437	GT28(194-350)	GT28(3)	GT28	N	3
	MYROD_RS06910||NZ_CM001437	GT2_Glycos_transf_2(6-140)	GT2(55)	GT2	N	3
	MYROD_RS07035||NZ_CM001437	CE4(15-138)	CE4(53)	CE4	N	3
	MYROD_RS07200||NZ_CM001437	GT32(20-97)	GT32(1)	GT32	N	3
	MYROD_RS07345||NZ_CM001437	CE1(384-630)	-	-	Y(1-19)	1
	MYROD_RS07595||NZ_CM001437	CE1(38-265)	-	-	Y(1-22)	1
	MYROD_RS08395||NZ_CM001437	GT9(74-304)	GT9(32)	GT9	N	3
	MYROD_RS08435||NZ_CM001437	GT4(193-321)	GT4(122)	GT4	N	3
	MYROD_RS08625||NZ_CM001437	GT2_Glycos_transf_2(19-151)	-	GT2	N	2
	MYROD_RS08660||NZ_CM001437	CE4(63-184)	CE4(56)	CE4	N	3
	MYROD_RS08805||NZ_CM001437	GH23(144-279)	GH23(72)+CBM50(70)	CBM50+GH23	Y(1-21)	3
	MYROD_RS09295||NZ_CM001437	GT51(68-244)	GT51(16)	GT51	N	3
	MYROD_RS10090||NZ_CM001437	GT5(5-230)	GT5(12)	GT5	N	3
	MYROD_RS10185||NZ_CM001437	CE1(28-167)	-	-	Y(1-18)	1
	MYROD_RS10385|mtgA|NZ_CM001437	GT51(53-216)	GT51(10)	GT51	N	3
	MYROD_RS10655||NZ_CM001437	GH25(104-277)	GH25(41)	GH25	N	3
	MYROD_RS10680|lpxB|NZ_CM001437	GT19(4-351)	GT19(4)	GT19	N	3
	MYROD_RS10720||NZ_CM001437	CE1(484-703)	-	-	N	1
	MYROD_RS11330|pbpC|NZ_CM001437	GT51(69-228)	GT51(22)	GT51	N	3
	MYROD_RS11805||NZ_CM001437	GT30(45-207)	GT30(8)	GT30	N	3
	MYROD_RS12150||NZ_CM001437	GT2_Glycos_transf_2(4-189)	-	GT2	N	2
	MYROD_RS13160||NZ_CM001437	GH23(91-232)	GH23(186)	GH23	Y(1-31)	3
	MYROD_RS14410||NZ_CM001437	GH3(97-323)	GH3(18)	GH3	Y(1-18)	3
	MYROD_RS14415|bshA|NZ_CM001437	GT4(195-340)	GT4(13)	GT4	N	3
	MYROD_RS14735||NZ_CM001437	CE1(192-376)	-	-	N	1
	MYROD_RS14955||NZ_CM001437	GT4(187-337)	-	GT4	N	2
	MYROD_RS14965||NZ_CM001437	GT4(193-335)	-	GT4	N	2
	MYROD_RS15105||NZ_CM001437	AA6(29-211)	-	-	Y(1-23)	1
	MYROD_RS15840||NZ_CM001437	GT2_Glycos_transf_2(111-279)	-	GT2	N	2
	MYROD_RS15915||NZ_CM001437	CE1(7-200)	-	-	N	1
	MYROD_RS16045||NZ_CM001437	CE4(81-287)	-	-	N	1
	MYROD_RS16075||NZ_CM001437	GT4(195-337)	-	GT4	N	2
	MYROD_RS16080||NZ_CM001437	GT2_Glycos_transf_2(4-162)	-	GT2	N	2
	MYROD_RS16220|bshB1|NZ_CM001437	CE14(6-111)	CE14(3)	CE14	N	3
	MYROD_RS16385||NZ_CM001437	CE1(145-389)	-	-	Y(1-21)	1
	MYROD_RS17285||NZ_CM001437	GT14(27-244)	-	GT14	N	2
	MYROD_RS17920||NZ_CM001437	CE1(37-260)	-	-	Y(1-24)	1
	MYROD_RS18085||NZ_CM001437	GH19(1105-1310)	-	GH19	N	2
	MYROD_RS05480|gldJ|NZ_CM001437	-	GH33(43)+CBM6(53)	-	Y(1-35)	1
	MYROD_RS09025|asnA|NZ_CM001437	-	GH38(8)	-	N	1
	MYROD_RS14960||NZ_CM001437	-	GT0(57)	-	N	1
	MYROD_RS15965|wecB|NZ_CM001437	-	GT0(93)	GT0	N	2
	MYROD_RS10615||NZ_CM001437	-	GT4(100)	GT4	N	2
	MYROD_RS00160||NZ_CM001437	-	GT4(175)	GT4	N	2
	MYROD_RS20260||NZ_CM001437	-	GT4(175)	GT4	N	2
	MYROD_RS00790||NZ_CM001437	-	CBM32(68)+CBM56(5)	-	Y(1-21)	1
	MYROD_RS00985|cysK|NZ_CM001437	-	CBM5(68)	-	N	1
	MYROD_RS00045|prfA|NZ_CM001437	-	-	GH23	N	1
	MYROD_RS00310||NZ_CM001437	-	-	CBM50	N	1
	MYROD_RS00350|acs|NZ_CM001437	-	-	GH1	N	1
	MYROD_RS00590||NZ_CM001437	-	-	CBM50	Y(1-22)	1
	MYROD_RS01745|hutH|NZ_CM001437	-	-	GH20	N	1
	MYROD_RS01780||NZ_CM001437	-	-	GT4	N	1
	MYROD_RS01925||NZ_CM001437	-	-	CBM50	N	1
	MYROD_RS02580||NZ_CM001437	-	-	CBM50	Y(1-24)	1
	MYROD_RS02930||NZ_CM001437	-	-	GH13_31	N	1
	MYROD_RS03045||NZ_CM001437	-	-	CBM50	N	1
	MYROD_RS03740||NZ_CM001437	-	-	GH1	N	1
	MYROD_RS03820||NZ_CM001437	-	-	CBM50	N	1
	MYROD_RS03990|rfbB|NZ_CM001437	-	-	GT2	N	1
	MYROD_RS04345||NZ_CM001437	-	-	CBM50	N	1
	MYROD_RS04365||NZ_CM001437	-	-	GT2	N	1
	MYROD_RS04945||NZ_CM001437	-	-	GH5_11	N	1
	MYROD_RS05325||NZ_CM001437	-	-	GH65	N	1
	MYROD_RS05785|proS|NZ_CM001437	-	-	GH28	N	1
	MYROD_RS05950|eno|NZ_CM001437	-	-	GH13_31	N	1
	MYROD_RS06100|fusA|NZ_CM001437	-	-	GH38	N	1
	MYROD_RS06285|rpoC|NZ_CM001437	-	-	GH1	N	1
	MYROD_RS06670|groL|NZ_CM001437	-	-	GH13	N	1
	MYROD_RS06720||NZ_CM001437	-	-	GH13	N	1
	MYROD_RS07300|lepA|NZ_CM001437	-	-	GH28	N	1
	MYROD_RS08045|aspS|NZ_CM001437	-	-	GT83	N	1
	MYROD_RS08550||NZ_CM001437	-	-	CE8	N	1
	MYROD_RS08880||NZ_CM001437	-	-	GT4	N	1
	MYROD_RS08965||NZ_CM001437	-	-	GH36	N	1
	MYROD_RS09065||NZ_CM001437	-	-	CBM50	Y(1-24)	1
	MYROD_RS19765||NZ_CM001437	-	-	GH0	N	1
	MYROD_RS09470|metG|NZ_CM001437	-	-	GH55	N	1
	MYROD_RS09725|infB|NZ_CM001437	-	-	GT2	N	1
	MYROD_RS09795||NZ_CM001437	-	-	CBM50	Y(1-24)	1
	MYROD_RS10075|atpD|NZ_CM001437	-	-	GT58	N	1
	MYROD_RS10360||NZ_CM001437	-	-	GT43	Y(1-23)	1
	MYROD_RS10480|dnaE|NZ_CM001437	-	-	GH13_30	N	1
	MYROD_RS11245||NZ_CM001437	-	-	GT2	N	1
	MYROD_RS11335||NZ_CM001437	-	-	GT51	Y(1-22)	1
	MYROD_RS11430|leuS|NZ_CM001437	-	-	GT4	N	1
	MYROD_RS11895|purH|NZ_CM001437	-	-	GH13_23	N	1
	MYROD_RS12550||NZ_CM001437	-	-	GH43_18	Y(1-23)	1
	MYROD_RS12720||NZ_CM001437	-	-	GT2	N	1
	MYROD_RS13920||NZ_CM001437	-	-	CBM50	N	1
	MYROD_RS14095||NZ_CM001437	-	-	CBM50	Y(1-21)	1
	MYROD_RS14595|bioB|NZ_CM001437	-	-	AA5_1	N	1
	MYROD_RS14920|thrS|NZ_CM001437	-	-	GH28	N	1
	MYROD_RS14970||NZ_CM001437	-	-	GT2	N	1
	MYROD_RS15005|fahA|NZ_CM001437	-	-	CBM50	N	1
	MYROD_RS15010||NZ_CM001437	-	-	GH13_11	N	1
	MYROD_RS15165||NZ_CM001437	-	-	GH13_11	N	1
	MYROD_RS16050|rfbB|NZ_CM001437	-	-	GT2	N	1
	MYROD_RS16065|rfbA|NZ_CM001437	-	-	GT2	N	1
	MYROD_RS16090||NZ_CM001437	-	-	GT2	N	1
	MYROD_RS16435||NZ_CM001437	-	-	GT47	N	1
	MYROD_RS16725|nosZ|NZ_CM001437	-	-	GH39	Y(1-25)	1
	MYROD_RS16910||NZ_CM001437	-	-	PL4_2	N	1
	MYROD_RS17265||NZ_CM001437	-	-	CBM50	N	1
	MYROD_RS17410||NZ_CM001437	-	-	CBM50	N	1
	MYROD_RS17470||NZ_CM001437	-	-	CBM50	N	1
	MYROD_RS17910|clpB|NZ_CM001437	-	-	GT4	N	1
	MYROD_RS18675||NZ_CM001437	-	-	CBM50	Y(1-24)	1
	MYROD_RS18860||NZ_CM001437	-	-	CBM50	N	1
	MYROD_RS20110||NZ_CM001437	-	-	CBM50	N	1
	MYROD_RS20380|prfA|NZ_CM001437	-	-	GH23	N	1
GCF_000246945	Gene ID	HMMER	Hotpep	DIAMOND	Signalp	#ofTools	H
	RH98_RS00055|murG|NZ_BAEX01000001	GT28(195-349)	GT28(3)	GT28	N	3
	RH98_RS00530||NZ_BAEX01000002	GH32(103-398)	GH32(15)+CBM38(1)+CBM66(1)	CBM38+GH32	N	3
	RH98_RS00650||NZ_BAEX01000002	GT51(72-248)	GT51(16)	GT51	N	3
	RH98_RS00835||NZ_BAEX01000002	GT5(5-230)	GT5(12)	GT5	N	3
	RH98_RS01440||NZ_BAEX01000004	GH171(61-407)	-	GH171	N	2
	RH98_RS01550||NZ_BAEX01000005	GT14(16-233)	-	GT14	N	2
	RH98_RS01985|mtgA|NZ_BAEX01000006	GT51(55-217)	GT51(10)	GT51	N	3
	RH98_RS02320||NZ_BAEX01000007	GT2_Glycos_transf_2(8-132)	GT2(130)	GT2	N	3
	RH98_RS02850||NZ_BAEX01000010	CE1(144-391)	-	-	Y(1-20)	1
	RH98_RS02985||NZ_BAEX01000010	GT2_Glycos_transf_2(5-134)	-	-	N	1
	RH98_RS03090||NZ_BAEX01000011	AA6(29-211)	-	-	N	1
	RH98_RS03160||NZ_BAEX01000011	GT32(20-97)	GT32(57)	GT32	N	3
	RH98_RS03185||NZ_BAEX01000011	GT4(192-327)	GT4(122)	GT4	N	3
	RH98_RS03225||NZ_BAEX01000011	GT9(74-304)	GT9(32)	GT9	N	3
	RH98_RS04375||NZ_BAEX01000017	GH23(92-230)	GH23(186)	GH23	Y(1-31)	3
	RH98_RS04490||NZ_BAEX01000017	GT2_Glycos_transf_2(4-128)	GT2(102)	GT2	N	3
	RH98_RS04835||NZ_BAEX01000019	CE1(384-630)	-	-	Y(1-19)	1
	RH98_RS05085||NZ_BAEX01000021	CE1(19-200)	-	-	N	1
	RH98_RS05150||NZ_BAEX01000021	GT2_Glycos_transf_2(4-132)	GT2(170)	GT2	N	3
	RH98_RS06245||NZ_BAEX01000027	GT2_Glycos_transf_2(60-212)	-	GT2	N	2
	RH98_RS06255||NZ_BAEX01000027	GH163(187-430)	GH163(5)	GH163	Y(1-11)	3
	RH98_RS08785|pbpC|NZ_BAEX01000045	GT51(68-230)	GT51(22)	GT51	N	3
	RH98_RS08865||NZ_BAEX01000046	GT2_Glycos_transf_2(6-170)	GT2(55)	GT2	N	3
	RH98_RS09505||NZ_BAEX01000052	CE1(28-150)	-	-	Y(1-18)	1
	RH98_RS09695||NZ_BAEX01000054	CE11(4-225)	CE11(6)	CE11	N	3
	RH98_RS10585||NZ_BAEX01000062	CE1(39-268)	-	-	Y(1-24)	1
	RH98_RS11240||NZ_BAEX01000070	GT2_Glycos_transf_2(115-283)	-	GT2	N	2
	RH98_RS11630|bshA|NZ_BAEX01000074	GT4(195-340)	GT4(13)	GT4	N	3
	RH98_RS11880||NZ_BAEX01000077	CE4(20-141)	CE4(53)	-	N	2
	RH98_RS11955||NZ_BAEX01000078	GT30(39-207)	GT30(8)	GT30	N	3
	RH98_RS12225||NZ_BAEX01000081	CE1(37-264)	-	-	N	1
	RH98_RS12940||NZ_BAEX01000091	GH25(110-283)	GH25(41)	GH25	N	3
	RH98_RS12965|lpxB|NZ_BAEX01000091	GT19(4-350)	GT19(4)	GT19	N	3
	RH98_RS13080||NZ_BAEX01000093	GH23(144-279)	GH23(72)+CBM50(70)	CBM50+GH23	Y(1-21)	3
	RH98_RS13190||NZ_BAEX01000095	GH3(96-319)	GH3(18)	GH3	N	3
	RH98_RS13500||NZ_BAEX01000101	GH73(69-197)	GH73(17)+CBM50(66)	CBM50+GH73	N	3
	RH98_RS13525||NZ_BAEX01000102	CE1(482-702)	-	-	N	1
	RH98_RS13770||NZ_BAEX01000108	CE1(30-262)	-	-	Y(1-21)	1
	RH98_RS13800|bshB1|NZ_BAEX01000109	CE14(6-111)	CE14(3)	CE14	N	3
	RH98_RS14200||NZ_BAEX01000120	GH109(31-444)	GH109(1)	GH109	N	3
	RH98_RS14455||NZ_BAEX01000129	GT2_Glycos_transf_2(6-93)	-	GT2	N	2
	RH98_RS14740||NZ_BAEX01000141	GT2_Glycos_transf_2(6-151)	-	GT2	N	2
	RH98_RS15160||NZ_BAEX01000003	GT2_Glycos_transf_2(6-125)	-	-	N	1
	RH98_RS04065|gldJ|NZ_BAEX01000015	-	GH33(43)+CBM6(53)	-	Y(1-35)	1
	RH98_RS04940|asnA|NZ_BAEX01000020	-	GH38(8)	-	N	1
	RH98_RS03150|wecB|NZ_BAEX01000011	-	GT0(93)	GT0	N	2
	RH98_RS07875||NZ_BAEX01000038	-	GT0(191)+GT4(100)	GT4	N	2
	RH98_RS06950||NZ_BAEX01000032	-	GT4(175)	GT4	N	2
	RH98_RS04950||NZ_BAEX01000020	-	CBM2(60)+CBM5(61)	-	Y(1-22)	1
	RH98_RS05725||NZ_BAEX01000024	-	CBM32(76)	-	N	1
	RH98_RS14095|cysK|NZ_BAEX01000117	-	CBM5(68)	-	N	1
	RH98_RS14255||NZ_BAEX01000122	-	-	CBM50	N	1
	RH98_RS14150|nosZ|NZ_BAEX01000118	-	-	GH39	N	1
	RH98_RS13635|infB|NZ_BAEX01000105	-	-	GT2	N	1
	RH98_RS13210|cysS|NZ_BAEX01000096	-	-	GT2	N	1
	RH98_RS12315|bioB|NZ_BAEX01000083	-	-	AA5_1	N	1
	RH98_RS11780||NZ_BAEX01000076	-	-	GT2	N	1
	RH98_RS11225|acs|NZ_BAEX01000069	-	-	GH1	N	1
	RH98_RS10885|purH|NZ_BAEX01000065	-	-	GH13_23	N	1
	RH98_RS10725||NZ_BAEX01000064	-	-	GH5_11	N	1
	RH98_RS10065|proS|NZ_BAEX01000057	-	-	GH28	N	1
	RH98_RS09855||NZ_BAEX01000055	-	-	GH43_18	Y(1-23)	1
	RH98_RS09710|hutH|NZ_BAEX01000054	-	-	GH20	N	1
	RH98_RS09760|rfbB|NZ_BAEX01000054	-	-	GT2	N	1
	RH98_RS09515|thrS|NZ_BAEX01000052	-	-	GH28	N	1
	RH98_RS09390||NZ_BAEX01000051	-	-	GT47	N	1
	RH98_RS08980||NZ_BAEX01000047	-	-	GT4	N	1
	RH98_RS08685|leuS|NZ_BAEX01000045	-	-	GT4	N	1
	RH98_RS08780||NZ_BAEX01000045	-	-	GT51	Y(1-22)	1
	RH98_RS08380||NZ_BAEX01000042	-	-	GH1	N	1
	RH98_RS08165||NZ_BAEX01000040	-	-	GH13_31	N	1
	RH98_RS07005|clpB|NZ_BAEX01000032	-	-	GT4	N	1
	RH98_RS06870|aspS|NZ_BAEX01000031	-	-	GT83	N	1
	RH98_RS05960|fusA|NZ_BAEX01000026	-	-	GH38	N	1
	RH98_RS06110|eno|NZ_BAEX01000026	-	-	GH13_31	N	1
	RH98_RS04885||NZ_BAEX01000020	-	-	GH36	N	1
	RH98_RS04785|lepA|NZ_BAEX01000019	-	-	GH28	N	1
	RH98_RS04485||NZ_BAEX01000017	-	-	GT2	N	1
	RH98_RS04285||NZ_BAEX01000016	-	-	GH101	N	1
	RH98_RS04015||NZ_BAEX01000015	-	-	GT2	N	1
	RH98_RS03645|rpoC|NZ_BAEX01000013	-	-	GH1	N	1
	RH98_RS03050||NZ_BAEX01000011	-	-	CE8	N	1
	RH98_RS02630||NZ_BAEX01000009	-	-	CBM50	Y(1-23)	1
	RH98_RS02480||NZ_BAEX01000008	-	-	GH65	N	1
	RH98_RS02160||NZ_BAEX01000007	-	-	GH13_11	N	1
	RH98_RS02165|fahA|NZ_BAEX01000007	-	-	CBM50	N	1
	RH98_RS02235|prfA|NZ_BAEX01000007	-	-	GH23	N	1
	RH98_RS02275||NZ_BAEX01000007	-	-	CBM50	Y(1-22)	1
	RH98_RS01960||NZ_BAEX01000006	-	-	GT43	Y(1-26)	1
	RH98_RS02030|metH|NZ_BAEX01000006	-	-	GH39	N	1
	RH98_RS02090|dnaE|NZ_BAEX01000006	-	-	GH13_30	N	1
	RH98_RS00905||NZ_BAEX01000003	-	-	CBM50	Y(1-32)	1
	RH98_RS01125||NZ_BAEX01000003	-	-	GT4	N	1
	RH98_RS00820|atpD|NZ_BAEX01000002	-	-	GT58	N	1
	RH98_RS00105||NZ_BAEX01000001	-	-	GH13	N	1
	RH98_RS00160|groL|NZ_BAEX01000001	-	-	GH13	N	1
	RH98_RS00470||NZ_BAEX01000001	-	-	GT2	N	1
GCF_000378485	Gene ID	HMMER	Hotpep	DIAMOND	Signalp	#ofTools	T
	F565_RS0100325||NZ_KB899966	GH95(24-786)	GH95(1)+CBM13(55)+CBM32(113)+CBM51(9)	GH95	N	3
	F565_RS0100410||NZ_KB899966	GH105(66-384)	GH105(8)	GH105	Y(1-24)	3
	F565_RS0100415||NZ_KB899966	CE12(30-247)	CE12(9)	CE12	Y(1-28)	3
	F565_RS0100420||NZ_KB899966	PL11_1(4-601)	CE12(12)+PL11(1)+CBM2(38)+CBM35(24)	PL11_1	N	3
	F565_RS0100440||NZ_KB899966	GH106(22-921)	GH106(2)	GH106	Y(1-22)	3
	F565_RS0100445||NZ_KB899966	CE12(193-399)	CE12(6)	CE12	Y(1-20)	3
	F565_RS0100450||NZ_KB899966	GH105(95-433)	GH105(9)	GH105	Y(1-21)	3
	F565_RS0100455||NZ_KB899966	GH2(37-710)	GH2(51)	GH2	Y(1-20)	3
	F565_RS0100460||NZ_KB899966	GH42(40-413)	GH42(12)	GH42	Y(1-21)	3
	F565_RS0100465||NZ_KB899966	GH28(66-419)	GH28(16)	GH28	N	3
	F565_RS0100470||NZ_KB899966	GH28(76-472)	GH28(11)	GH28	Y(1-22)	3
	F565_RS0100475||NZ_KB899966	GH105(49-383)	GH105(2)	GH105	Y(1-21)	3
	F565_RS0100485||NZ_KB899966	GH28(79-431)	GH28(32)	GH28	Y(1-26)	3
	F565_RS0100490||NZ_KB899966	CE7(126-428)	CE7(5)	CE7	N	3
	F565_RS0100545||NZ_KB899966	CE14(41-155)	-	-	Y(1-18)	1
	F565_RS0100910||NZ_KB899966	GT2_Glycos_transf_2(4-107)	GT2(170)	GT2	N	3
	F565_RS0101090||NZ_KB899966	GH16_3(324-548)	GH16(36)	GH16_3	Y(1-24)	3
	F565_RS0101095|bglX|NZ_KB899966	GH3(110-329)	GH3(5)+CBM6(3)	GH3	Y(1-24)	3
	F565_RS0101100||NZ_KB899966	GH16_3(26-252)	GH16(2)+CBM32(70)+CBM56(8)	GH16_3	Y(1-18)	3
	F565_RS0101155||NZ_KB899966	GH97(22-641)	GH97(5)	GH97	Y(1-27)	3
	F565_RS0101595||NZ_KB899966	GH13_23(35-357)	GH13(66)	GH13_31	N	3
	F565_RS0101615||NZ_KB899966	GH130(10-349)	GH130(13)	GH130	N	3
	F565_RS0102030||NZ_KB899966	GH3(97-323)	GH3(18)	GH3	Y(1-18)	3
	F565_RS0102275||NZ_KB899966	GH109(96-250)	-	-	N	1
	F565_RS0102545||NZ_KB899966	GH5_13(48-305)	GH5(28)	GH5_13	Y(1-18)	3
	F565_RS0102550||NZ_KB899966	GH43_26(23-324)	GH43(61)	GH43_26	Y(1-21)	3
	F565_RS0102555||NZ_KB899966	GH43_18(73-320)	-	GH43_18	Y(1-29)	2
	F565_RS0102560||NZ_KB899966	GH5_13(74-348)	GH5(10)	GH5_13	Y(1-32)	3
	F565_RS0102685||NZ_KB899966	CE2(144-357)	CE2(7)	CE2	Y(1-31)	3
	F565_RS0102695||NZ_KB899966	GH27(133-387)	GH27(1)+CBM13(13)+CBM35(43)+CBM51(1)	GH27	Y(1-20)	3
	F565_RS0103010||NZ_KB899966	CE1(22-249)	-	-	N	1
	F565_RS0103085||NZ_KB899966	GH30_1(68-482)	GH30(1)	GH30_1	Y(1-19)	3
	F565_RS0103195||NZ_KB899966	CE11(4-224)	CE11(6)	CE11	N	3
	F565_RS0103270||NZ_KB899966	GH97(13-646)	GH97(4)	GH97	Y(1-20)	3
	F565_RS0103365||NZ_KB899966	GT2_Glycos_transf_2(6-178)	GT2(130)	GT2	N	3
	F565_RS0103530||NZ_KB899967	GH51(174-548)	GH51(3)	GH51+3.2.1.55	Y(1-25)	3
	F565_RS0103535||NZ_KB899967	GH127(49-593)	GH127(2)	GH127	Y(1-23)	3
	F565_RS0103540||NZ_KB899967	GH43_5(33-327)	GH43(53)	GH43_5	N	3
	F565_RS0103545||NZ_KB899967	GH43_29(44-321)	GH43(37)+CBM42(11)+CBM6(4)	GH43_29	Y(1-25)	3
	F565_RS0103550||NZ_KB899967	GH43_4(71-386)	-	GH43_4	Y(1-30)	2
	F565_RS0103555||NZ_KB899967	GH51(21-512)	GH51(2)	GH51+3.2.1.55	Y(1-20)	3
	F565_RS0104040||NZ_KB899967	GT2_Glycos_transf_2(118-286)	-	GT2	N	2
	F565_RS0104050||NZ_KB899967	GH43_17(38-303)	GH43(88)	GH43_17	Y(1-23)	3
	F565_RS0104805||NZ_KB899967	GH27(195-431)	GH27(2)+CBM51(16)	GH27	Y(1-22)	3
	F565_RS0105585|lpxB|NZ_KB899967	GT19(4-352)	GT19(4)	GT19	N	3
	F565_RS0105615||NZ_KB899967	CE1(481-706)	-	-	Y(1-20)	1
	F565_RS0105955||NZ_KB899967	GH1(33-352)	GH0(75)	GH1	N	3
	F565_RS0106380||NZ_KB899967	GT30(45-207)	GT30(8)	GT30	N	3
	F565_RS0106465||NZ_KB899967	GH97(10-697)	GH97(1)	GH97	Y(1-19)	3
	F565_RS0106520||NZ_KB899967	GH43_19(82-313)+GH43_34(340-627)	GH117(4)+GH43(16)	GH43_19+GH43_34	Y(1-25)	3
	F565_RS0106525||NZ_KB899967	GH51(418-840)	GH51(3)	GH51	Y(1-24)	3
	F565_RS0106530||NZ_KB899967	GH31(218-688)	GH31(13)	GH31	N	3
	F565_RS0106535||NZ_KB899967	GH2(49-916)	GH2(3)+CBM51(5)+CBM67(4)	GH2	Y(1-19)	3
	F565_RS0106700||NZ_KB899968	GH39(98-515)	GH39(7)	GH39	Y(1-24)	3
	F565_RS0106710||NZ_KB899968	GH88(66-395)	GH88(3)	GH88	Y(1-25)	3
	F565_RS0106970|bshB1|NZ_KB899968	CE14(6-111)	CE14(3)	CE14	N	3
	F565_RS0107490||NZ_KB899968	GT2_Glycos_transf_2(4-186)	-	GT2	N	2
	F565_RS0107660||NZ_KB899968	GT2_Glycos_transf_2(4-137)	GT2(102)	GT2	N	3
	F565_RS0107760||NZ_KB899968	GH23(90-221)	GH23(186)	GH23	N	3
	F565_RS0108085||NZ_KB899968	CE1(18-197)	-	-	N	1
	F565_RS0108150||NZ_KB899968	GH5_46(90-343)	GH5(61)	GH5_46	Y(1-35)	3
	F565_RS0108240||NZ_KB899968	GT4(189-340)	GT4(3)	GT4	N	3
	F565_RS0108900||NZ_KB899968	GT4(197-343)	-	GT4	N	2
	F565_RS0108905||NZ_KB899968	GT2_Glycos_transf_2(4-126)	-	GT2	N	2
	F565_RS0108915||NZ_KB899968	GT4(177-307)	-	GT4	N	2
	F565_RS0108925||NZ_KB899968	GT2_Glycos_transf_2(4-110)	-	GT2	N	2
	F565_RS0109445||NZ_KB899969	GH3(117-345)	GH3(28)	GH3	N	3
	F565_RS0109450||NZ_KB899969	GH30_3(59-469)	GH30(4)	GH30_3	Y(1-27)	3
	F565_RS0109490||NZ_KB899969	GH5_5(80-305)+CBM13(331-443)	GH0(48)+CBM13(88)	CBM13	Y(1-29)	3
	F565_RS0109635||NZ_KB899969	GT9(115-329)	GT9(111)	GT9	N	3
	F565_RS0109675||NZ_KB899969	GT51(437-587)	-	GT51	N	2
	F565_RS0109690||NZ_KB899969	CE1(27-224)	-	-	Y(1-19)	1
	F565_RS0109710||NZ_KB899969	GT5(5-235)	GT5(12)	GT5	N	3
	F565_RS0110470||NZ_KB899969	GT51(68-246)	GT51(16)	GT51	N	3
	F565_RS0110815||NZ_KB899969	GH29(60-467)	GH29(49)	GH29	N	3
	F565_RS0110955||NZ_KB899969	GH171(92-434)	-	GH171	Y(1-20)	2
	F565_RS0110990|pbpC|NZ_KB899970	GT51(84-242)	GT51(22)	GT51	N	3
	F565_RS0111070||NZ_KB899970	GH13_10(388-716)	GH13(54)+CBM48(22)	CBM48+GH13	Y(1-19)	3
	F565_RS0111105||NZ_KB899970	GH65(325-705)	GH65(1)	GH65	N	3
	F565_RS0111110||NZ_KB899970	GH13(157-477)	-	GH13	Y(1-20)	2
	F565_RS0111115||NZ_KB899970	GH13(59-360)	-	GH13	Y(1-26)	2
	F565_RS0111180||NZ_KB899970	GH1(13-450)	GH1(51)	GH1	N	3
	F565_RS0111500||NZ_KB899970	GT2_Glycos_transf_2(6-171)	GT2(55)	GT2	N	3
	F565_RS0111695||NZ_KB899970	GH43_34(38-316)	-	GH43_34	Y(1-26)	2
	F565_RS0111915||NZ_KB899970	GT2_Glycos_transf_2(6-138)	-	GT2	N	2
	F565_RS0111920||NZ_KB899970	GT2_Glycos_transf_2(7-130)	-	GT2	N	2
	F565_RS0112010||NZ_KB899970	GH130(258-483)	GH130(3)	GH130	N	3
	F565_RS0112220||NZ_KB899970	GT4(198-343)	-	GT0	N	2
	F565_RS0112235||NZ_KB899970	GT4(163-312)	-	GT4	N	2
	F565_RS0112240||NZ_KB899970	GT4(245-385)	-	GT4	N	2
	F565_RS0112250||NZ_KB899970	GT4(208-351)	GT4(11)	GT4	N	3
	F565_RS0112260||NZ_KB899970	GT4(203-347)	-	GT4	N	2
	F565_RS0112270||NZ_KB899970	AA3(4-541)	-	-	N	1
	F565_RS0112370||NZ_KB899970	GH25(108-280)	GH25(41)	GH25	N	3
	F565_RS0112990||NZ_KB899970	GH73(82-208)	GH73(17)+CBM50(66)	CBM50+GH73	Y(1-25)	3
	F565_RS0113330|murG|NZ_KB899971	GT28(193-350)	GT28(3)	GT28	N	3
	F565_RS0113710||NZ_KB899971	CE4(28-146)	CE4(53)	CE4	N	3
	F565_RS0113825||NZ_KB899971	GH27(539-772)	GH36(18)	CBM35+GH36	Y(1-36)	3
	F565_RS0114870|bshA|NZ_KB899972	GT4(195-340)	GT4(13)	GT4	N	3
	F565_RS0115425||NZ_KB899972	GH130(27-293)	-	GH130	N	2
	F565_RS0115635||NZ_KB899972	GH114(203-321)	-	GH0	Y(1-20)	2
	F565_RS0115730||NZ_KB899972	GH109(2-187)	-	-	N	1
	F565_RS0115750||NZ_KB899972	GH31(380-837)	GH31(12)	GH31	Y(1-25)	3
	F565_RS0115755||NZ_KB899972	GH2(17-721)	GH2(12)+CBM35(33)	GH2	Y(1-19)	3
	F565_RS0115760||NZ_KB899972	GH97(14-656)	GH97(2)	GH97	Y(1-19)	3
	F565_RS0115780||NZ_KB899972	GH2(26-717)	GH2(35)+CBM32(37)	GH2	Y(1-21)	3
	F565_RS0115810|bglX|NZ_KB899972	GH3(109-330)	GH3(2)	GH3	Y(1-27)	3
	F565_RS0115815||NZ_KB899972	GH3(115-343)	GH3(85)	GH3	Y(1-28)	3
	F565_RS0116190||NZ_KB899973	GH2(20-612)+CBM57(712-872)	GH2(44)+CBM57(2)	CBM57+GH2	Y(1-22)	3
	F565_RS0116195||NZ_KB899973	GH95(21-775)	GH95(26)+CBM13(55)+CBM32(113)	GH95	N	3
	F565_RS0116200||NZ_KB899973	GH92(249-739)	GH92(1)	GH92	N	3
	F565_RS0116205||NZ_KB899973	GH2(37-719)+CBM32(731-838)	GH2(43)+CBM32(37)	CBM32+GH2	Y(1-23)	3
	F565_RS0116230||NZ_KB899973	GH36(33-715)	GH36(2)	GH36	Y(1-28)	3
	F565_RS0116445||NZ_KB899973	GH78(89-546)	GH78(2)	GH78	N	3
	F565_RS0116480||NZ_KB899973	GH3(77-304)	GH3(4)	GH3	Y(1-23)	3
	F565_RS0116495||NZ_KB899973	GH106(330-899)	GH106(17)	GH106	Y(1-28)	3
	F565_RS0116970||NZ_KB899973	GH5_4(165-450)	GH5(52)+CBM2(80)	CBM10+CBM2+GH5_4	Y(1-24)	3
	F565_RS0117045||NZ_KB899974	GH2(22-745)	GH2(71)+CBM35(33)	GH2	Y(1-24)	3
	F565_RS0117205||NZ_KB899974	GH3(100-321)	GH3(2)+CBM6(54)	GH3	Y(1-22)	3
	F565_RS0117250||NZ_KB899974	CE12(26-223)	CE12(5)	-	N	2
	F565_RS0117255||NZ_KB899974	GH28(79-453)	GH28(17)	GH28	Y(1-24)	3
	F565_RS0117575||NZ_KB899974	GH2(31-627)	GH2(6)+CBM32(36)+CBM67(7)	GH2	Y(1-28)	3
	F565_RS0117605||NZ_KB899974	GH95(20-782)	GH95(1)+CBM13(55)+CBM32(113)+CBM51(9)	GH95	Y(1-20)	3
	F565_RS0117625||NZ_KB899974	GH2(33-522)	GH2(9)	GH2	N	3
	F565_RS0117750||NZ_KB899975	AA4(8-244)	-	-	N	1
	F565_RS0118105||NZ_KB899975	GH92(252-748)	GH92(1)	GH92	N	3
	F565_RS0118925||NZ_KB899976	CE4(36-151)	-	-	Y(1-21)	1
	F565_RS0118930||NZ_KB899976	GH3(104-323)	GH3(2)	GH3	Y(1-23)	3
	F565_RS0119115||NZ_KB899977	GH23(142-277)	GH23(72)+CBM50(70)	CBM50+GH23	Y(1-27)	3
	F565_RS0119305||NZ_KB899978	GT20(2-459)	GT20(1)	GT20	N	3
	F565_RS0119390||NZ_KB899978	GH146(33-538)	GH146(2)	GH146	N	3
	F565_RS0119430||NZ_KB899978	GH2(26-517)	GH2(53)	GH2	Y(1-20)	3
	F565_RS0119565||NZ_KB899979	GT2_Glycos_transf_2(6-149)	-	-	N	1
	F565_RS0119570||NZ_KB899979	GT83(62-361)	-	-	N	1
	F565_RS0119590||NZ_KB899979	GT4(197-355)	-	GT4	N	2
	F565_RS0119635||NZ_KB899979	GT9(76-300)	GT0(18)+GT9(32)	GT9	N	3
	F565_RS0119865||NZ_KB899980	GT4(221-383)	-	GT4	N	2
	F565_RS0119920||NZ_KB899980	GH43_10(46-315)	GH28(46)+GH43(7)	GH43_10	N	3
	F565_RS0120260|mtgA|NZ_KB899981	GT51(53-218)	GT51(10)	GT51	N	3
	F565_RS0120270||NZ_KB899981	CE1(384-629)	-	-	Y(1-19)	1
	F565_RS0120370||NZ_KB899982	GH2(29-670)	GH2(6)+CBM32(36)+CBM35(33)+CBM6(37)+CBM67(7)+CBM71(1)	GH2	N	3
	F565_RS0120375||NZ_KB899982	GH31(295-711)	GH31(18)	GH31	N	3
	F565_RS0120380||NZ_KB899982	GH3(57-297)	GH3(2)+CBM6(54)	GH3	Y(1-19)	3
	F565_RS0120385||NZ_KB899982	GH3(77-297)	GH3(91)+CBM6(54)	GH3	Y(1-30)	3
	F565_RS0120390||NZ_KB899982	GH29(12-385)	GH29(34)	GH29	Y(1-21)	3
	F565_RS0120400||NZ_KB899982	GH31(376-843)	GH31(12)	GH31	Y(1-21)	3
	F565_RS0120405||NZ_KB899982	GH3(62-282)	GH3(17)+CBM6(54)	GH3	Y(1-21)	3
	F565_RS0120410||NZ_KB899982	GH43_12(24-298)	GH43(35)	GH43_12	Y(1-21)	3
	F565_RS0120440||NZ_KB899982	GH31(304-732)	GH31(41)	GH31	N	3
	F565_RS0120485||NZ_KB899982	GH2(1-368)	GH2(9)	GH2	N	3
	F565_RS0120575||NZ_KB899983	GH97(15-703)	GH97(1)	GH97	Y(1-26)	3
	F565_RS0120635||NZ_KB899983	GH30_4(41-520)	GH30(10)	GH30_4	Y(1-21)	3
	F565_RS0120640||NZ_KB899983	GH2(33-522)	GH2(9)	GH2	Y(1-26)	3
	F565_RS0120650||NZ_KB899984	GH43_5(41-338)	GH43(53)	GH43_5	Y(1-20)	3
	F565_RS0120890||NZ_KB899985	GH37(105-623)	GH37(2)	GH37	Y(1-21)	3
	F565_RS21085||NZ_KB899966	GH43_31(10-277)	-	GH43_31	N	2
	F565_RS21845||NZ_KB899973	CBM32(77-198)+GH5_54(211-472)	GH5(138)	CBM32+GH5	Y(1-22)	3
	F565_RS22080||NZ_KB899980	GH43_31(20-288)	-	GH43_31	N	2
	F565_RS22175||NZ_KB899985	GT2_Glycos_transf_2(8-174)	GT2(11)	GT2	N	3
	F565_RS22590||NZ_KB899966	GH5_46(78-344)+CBM6(450-575)+CBM6(694-813)	GH5(23)+CBM6(7)	CBM6+GH5_46	Y(1-19)	3
	F565_RS22655||NZ_KB899968	GT2_Glycos_transf_2(13-134)+GT9(330-555)	GT9(90)	GT2+GT9	N	3
	F565_RS23185||NZ_KB899967	GT2_Glycos_transf_2(43-177)	-	GT2	N	2
	F565_RS0103420||NZ_KB899966	-	GH2(9)	GH2	N	2
	F565_RS0111845|gldJ|NZ_KB899970	-	GH33(43)+CBM6(53)	-	Y(1-28)	1
	F565_RS0118605|gldK|NZ_KB899976	-	GH33(43)+CBM6(53)	-	N	1
	F565_RS0116240||NZ_KB899973	-	GH36(18)	GH36	Y(1-29)	2
	F565_RS0108225||NZ_KB899968	-	GT0(57)	GT0	N	2
	F565_RS0111585||NZ_KB899970	-	GT0(100)	GT0	N	2
	F565_RS0111175||NZ_KB899970	-	GT1(29)	GT1	N	2
	F565_RS0112300||NZ_KB899970	-	GT4(4)	GT4	N	2
	F565_RS0119595||NZ_KB899979	-	GT4(71)	GT4	N	2
	F565_RS0105965||NZ_KB899967	-	GT4(107)	GT4	N	2
	F565_RS0102580||NZ_KB899966	-	GT4(175)	GT4	N	2
	F565_RS0110710||NZ_KB899969	-	CBM32(68)+CBM56(5)	-	Y(1-23)	1
	F565_RS0108420|cysK|NZ_KB899968	-	CBM5(68)	-	N	1
	F565_RS0105180|lysM|NZ_KB899967	-	CBM50(3)	-	N	1
	F565_RS0100150|acs|NZ_KB899966	-	-	GH1	N	1
	F565_RS0100215||NZ_KB899966	-	-	GH13_11	N	1
	F565_RS0100220|fahA|NZ_KB899966	-	-	CBM50	N	1
	F565_RS0100480||NZ_KB899966	-	-	GH105+GH28	Y(1-20)	1
	F565_RS0101535||NZ_KB899966	-	-	CE8	N	1
	F565_RS0101835||NZ_KB899966	-	-	GT2	N	1
	F565_RS0102155||NZ_KB899966	-	-	GH97	Y(1-20)	1
	F565_RS0102665||NZ_KB899966	-	-	GH65	N	1
	F565_RS0103390||NZ_KB899966	-	-	GT4	N	1
	F565_RS0103940||NZ_KB899967	-	-	CBM50	Y(1-20)	1
	F565_RS0103950||NZ_KB899967	-	-	GH1	N	1
	F565_RS0104155|cysS|NZ_KB899967	-	-	GT2	N	1
	F565_RS0104300|rpoC|NZ_KB899967	-	-	GH1	N	1
	F565_RS0104550|bioA|NZ_KB899967	-	-	GT2	N	1
	F565_RS0104925|proS|NZ_KB899967	-	-	GH28	N	1
	F565_RS0105310|metH|NZ_KB899967	-	-	GH39	N	1
	F565_RS0105320||NZ_KB899967	-	-	GH39	N	1
	F565_RS0105960|glf|NZ_KB899967	-	-	GT4	N	1
	F565_RS0105970||NZ_KB899967	-	-	GT14	N	1
	F565_RS0106540|mgrA|NZ_KB899967	-	-	CE12	N	1
	F565_RS0106555||NZ_KB899967	-	-	GT2	N	1
	F565_RS0106645||NZ_KB899967	-	-	GH3	N	1
	F565_RS0107095||NZ_KB899968	-	-	GH13	N	1
	F565_RS0107655||NZ_KB899968	-	-	GT2	N	1
	F565_RS0107855||NZ_KB899968	-	-	GT47	N	1
	F565_RS0107955||NZ_KB899968	-	-	CBM50	Y(1-21)	1
	F565_RS0108175||NZ_KB899968	-	-	GH43_18	Y(1-28)	1
	F565_RS0108245||NZ_KB899968	-	-	GT2	N	1
	F565_RS0108605|prfA|NZ_KB899968	-	-	GH23	N	1
	F565_RS0109325|lepA|NZ_KB899969	-	-	GH28	N	1
	F565_RS0109540||NZ_KB899969	-	-	GH24	Y(1-36)	1
	F565_RS0109645||NZ_KB899969	-	-	CBM5	Y(1-20)	1
	F565_RS0109750|atpD|NZ_KB899969	-	-	GT58	N	1
	F565_RS0109945||NZ_KB899969	-	-	CBM50	Y(1-19)	1
	F565_RS0110975||NZ_KB899970	-	-	GT51	Y(1-24)	1
	F565_RS0111290|aspS|NZ_KB899970	-	-	GT83	N	1
	F565_RS0111450||NZ_KB899970	-	-	GT4	N	1
	F565_RS0111635|infB|NZ_KB899970	-	-	GT2	N	1
	F565_RS0112175|rfbB|NZ_KB899970	-	-	GT2	N	1
	F565_RS0112180|rfbA|NZ_KB899970	-	-	GT2	N	1
	F565_RS0112280||NZ_KB899970	-	-	GT2	N	1
	F565_RS0112285||NZ_KB899970	-	-	GT4	N	1
	F565_RS0112695||NZ_KB899970	-	-	CBM50	Y(1-20)	1
	F565_RS0112775|fusA|NZ_KB899970	-	-	GH38	N	1
	F565_RS0112925|eno|NZ_KB899970	-	-	GH13_31	N	1
	F565_RS0113140|dnaE|NZ_KB899971	-	-	GH13_30	N	1
	F565_RS0113450||NZ_KB899971	-	-	GH23	N	1
	F565_RS21680||NZ_KB899971	-	-	CBM5	Y(1-20)	1
	F565_RS0113815|bioB|NZ_KB899971	-	-	AA5_1	N	1
	F565_RS0115075||NZ_KB899972	-	-	GH5_11	N	1
	F565_RS0115775|uxuA|NZ_KB899972	-	-	GH35	N	1
	F565_RS0115850|hutH|NZ_KB899972	-	-	GH20	N	1
	F565_RS0116235||NZ_KB899973	-	-	GH11+3.2.1.8	Y(1-25)	1
	F565_RS21885||NZ_KB899973	-	-	GH23	N	1
	F565_RS0116975||NZ_KB899973	-	-	GH11+3.2.1.8	N	1
	F565_RS0117040||NZ_KB899974	-	-	PL4_2	N	1
	F565_RS0117340||NZ_KB899974	-	-	GH43_28	N	1
	F565_RS0117585|clpB|NZ_KB899974	-	-	GT4	N	1
	F565_RS0118660|groL|NZ_KB899976	-	-	GH13	N	1
	F565_RS0119000||NZ_KB899977	-	-	CE8	N	1
	F565_RS0120235||NZ_KB899981	-	-	GT43	N	1
	F565_RS0120860|thrS|NZ_KB899985	-	-	GH28	N	1
GCF_000419685	Gene ID	HMMER	Hotpep	DIAMOND	Signalp	#ofTools	T
	YWA_RS0100235||NZ_ATTM01000001	CE4(24-149)	CE4(53)	-	N	2
	YWA_RS0100420||NZ_ATTM01000001	GH13_10(395-561)	GH13(54)+CBM48(22)	GH13	Y(1-18)	3
	YWA_RS0100455||NZ_ATTM01000001	GH65(325-705)	GH65(1)	GH65	N	3
	YWA_RS0100460||NZ_ATTM01000001	GH13(156-476)	-	GH13	Y(1-17)	2
	YWA_RS0100470||NZ_ATTM01000001	GH13(54-357)	-	GH13	Y(1-19)	2
	YWA_RS0100860|lpxB|NZ_ATTM01000001	GT19(4-352)	GT19(4)	GT19	N	3
	YWA_RS0100910||NZ_ATTM01000001	CE1(485-708)	-	-	Y(1-21)	1
	YWA_RS0100965||NZ_ATTM01000001	GH20(145-493)	GH20(1)+CBM32(109)	GH20	N	3
	YWA_RS0100980||NZ_ATTM01000001	GH2(4-716)	GH2(7)	GH2	N	3
	YWA_RS0101205||NZ_ATTM01000001	GT30(45-207)	GT30(8)	GT30	N	3
	YWA_RS0101405||NZ_ATTM01000001	CBM9(37-206)	-	-	N	1
	YWA_RS0101595|murG|NZ_ATTM01000001	GT28(193-350)	GT28(3)	GT28	N	3
	YWA_RS0102055||NZ_ATTM01000001	GH73(82-209)	GH73(17)+CBM50(66)	CBM50+GH73	Y(1-23)	3
	YWA_RS0102650||NZ_ATTM01000001	GT2_Glycos_transf_2(43-195)	-	GT2	N	2
	YWA_RS0102660||NZ_ATTM01000001	GT4(169-320)	-	GT4	N	2
	YWA_RS0104125|bshA|NZ_ATTM01000002	GT4(197-340)	GT4(13)	GT4	N	3
	YWA_RS0104130||NZ_ATTM01000002	GH3(97-323)	GH3(18)	GH3	Y(1-24)	3
	YWA_RS0104235||NZ_ATTM01000002	GT2_Glycos_transf_2(64-205)	GT2(157)	GT2	N	3
	YWA_RS0104250||NZ_ATTM01000002	GH163(194-444)	-	GH163	Y(1-23)	2
	YWA_RS0104995||NZ_ATTM01000002	CE1(10-197)	-	-	N	1
	YWA_RS0105090||NZ_ATTM01000002	CE14(46-159)	-	-	Y(1-22)	1
	YWA_RS0105385||NZ_ATTM01000003	GT2_Glycos_transf_2(43-204)	-	GT2	N	2
	YWA_RS0105805||NZ_ATTM01000003	GT2_Glycos_transf_2(6-173)	GT2(55)	GT2	N	3
	YWA_RS0105890||NZ_ATTM01000003	GT5(5-230)	GT5(12)	GT5	N	3
	YWA_RS0105920||NZ_ATTM01000003	GT51(434-590)	-	GT51	N	2
	YWA_RS0106020|pbpC|NZ_ATTM01000003	GT51(72-231)	GT51(22)	GT51	N	3
	YWA_RS0106195||NZ_ATTM01000003	GT51(68-245)	GT51(16)	GT51	N	3
	YWA_RS0106930||NZ_ATTM01000003	GT9(60-283)	GT9(32)	GT9	N	3
	YWA_RS0106965||NZ_ATTM01000003	GT2_Glycos_transf_2(6-134)	-	GT2	N	2
	YWA_RS0106985||NZ_ATTM01000003	GT4(195-324)	GT4(11)	GT4	N	3
	YWA_RS0107000||NZ_ATTM01000003	GT2_Glycos_transf_2(12-163)	-	-	N	1
	YWA_RS0107200||NZ_ATTM01000003	GH23(139-275)	GH23(72)+CBM50(70)	CBM50+GH23	Y(1-21)	3
	YWA_RS0107430||NZ_ATTM01000004	CE1(35-263)	-	-	Y(1-20)	1
	YWA_RS0107440||NZ_ATTM01000004	CE3(55-200)	-	-	N	1
	YWA_RS0107705||NZ_ATTM01000004	GT27(6-231)	GT2(130)	GT2	N	3
	YWA_RS0108310||NZ_ATTM01000004	CE11(4-222)	CE11(6)	CE11	N	3
	YWA_RS0108430||NZ_ATTM01000004	AA4(8-224)	-	-	N	1
	YWA_RS0108815||NZ_ATTM01000004	GT2_Glycos_transf_2(59-202)	-	GT2	N	2
	YWA_RS0108825||NZ_ATTM01000004	GH163(193-433)	-	GH163	Y(1-27)	2
	YWA_RS0108855||NZ_ATTM01000004	GH97(10-698)	GH97(1)+CBM35(25)	GH97	Y(1-20)	3
	YWA_RS0109125||NZ_ATTM01000004	GT2_Glycos_transf_2(4-148)	GT2(170)	GT2	N	3
	YWA_RS0109490||NZ_ATTM01000005	GT2_Glycos_transf_2(5-142)	-	GT2	N	2
	YWA_RS0110250||NZ_ATTM01000005	GT4(186-332)	-	-	N	1
	YWA_RS0110255||NZ_ATTM01000005	GT4(193-333)	-	-	N	1
	YWA_RS0110405||NZ_ATTM01000005	GT2_Glycos_transf_2(4-136)	GT2(102)	GT2	N	3
	YWA_RS0110455||NZ_ATTM01000005	GH23(90-222)	GH23(186)	GH23	N	3
	YWA_RS0110755||NZ_ATTM01000005	GT2_Glycos_transf_2(4-185)	-	GT2	N	2
	YWA_RS0111580||NZ_ATTM01000006	GT2_Glycos_transf_2(138-306)	-	GT2	N	2
	YWA_RS0111740|bshB1|NZ_ATTM01000006	CE14(6-111)	CE14(3)	CE14	N	3
	YWA_RS0111800||NZ_ATTM01000006	GT4(199-352)	-	GT4	N	2
	YWA_RS0111810||NZ_ATTM01000006	GT4(182-324)	-	-	N	1
	YWA_RS0111815||NZ_ATTM01000006	GT2_Glycos_transf_2(9-123)	-	GT2	N	2
	YWA_RS0111890||NZ_ATTM01000006	CE1(44-280)	-	-	N	1
	YWA_RS0112230||NZ_ATTM01000006	GT9(70-304)	-	GT9	N	2
	YWA_RS0112240||NZ_ATTM01000006	GT2_Glycos_transf_2(10-140)	-	GT2	N	2
	YWA_RS0112950|mtgA|NZ_ATTM01000007	GT51(52-218)	GT51(64)	GT51	N	3
	YWA_RS0112965||NZ_ATTM01000007	CE1(384-630)	-	-	Y(1-20)	1
	YWA_RS0113140||NZ_ATTM01000007	GH92(230-700)	GH92(1)	GH92	Y(1-17)	3
	YWA_RS0113335||NZ_ATTM01000008	AA1(41-553)	-	-	Y(1-22)	1
	YWA_RS0113590||NZ_ATTM01000008	GT4(178-317)	-	GT4	N	2
	YWA_RS0113595||NZ_ATTM01000008	GT4(201-341)	-	GT4	N	2
	YWA_RS0113600||NZ_ATTM01000008	GT2_Glycos_transf_2(5-142)	-	GT2	N	2
	YWA_RS0113610||NZ_ATTM01000008	GT4(194-350)	-	GT4	N	2
	YWA_RS0113650||NZ_ATTM01000008	GT2_Glycos_transf_2(7-138)	GT2(224)	GT2	N	3
	YWA_RS0113655||NZ_ATTM01000008	GT2_Glycos_transf_2(6-169)	GT2(54)	GT2	N	3
	YWA_RS0113750||NZ_ATTM01000008	GH171(67-427)	-	GH171	Y(1-30)	2
	YWA_RS0109430|gldJ|NZ_ATTM01000005	-	GH33(43)+CBM6(53)	-	Y(1-36)	1
	YWA_RS0101835|gldK|NZ_ATTM01000001	-	GH33(43)+CBM6(53)	-	N	1
	YWA_RS0105710||NZ_ATTM01000003	-	GT0(100)	GT0	N	2
	YWA_RS0113640||NZ_ATTM01000008	-	GT0(115)	GT0	N	2
	YWA_RS0109315||NZ_ATTM01000005	-	GT0(191)+GT2(244)+GT4(66)	GT4	N	2
	YWA_RS0113660||NZ_ATTM01000008	-	GT0(197)	GT0	N	2
	YWA_RS0103155||NZ_ATTM01000002	-	GT4(175)	GT4	N	2
	YWA_RS0104110||NZ_ATTM01000002	-	CBM32(68)+CBM56(5)+CBM6(28)	-	Y(1-24)	1
	YWA_RS0101700|cysK|NZ_ATTM01000001	-	CBM5(68)	-	N	1
	YWA_RS0104370|lysM|NZ_ATTM01000002	-	CBM50(3)	-	N	1
	YWA_RS0100275|infB|NZ_ATTM01000001	-	-	GT2	N	1
	YWA_RS0100790|purH|NZ_ATTM01000001	-	-	GH13_23	N	1
	YWA_RS0101730||NZ_ATTM01000001	-	-	GH13	N	1
	YWA_RS0101775|groL|NZ_ATTM01000001	-	-	GH13	N	1
	YWA_RS0102240|rpoC|NZ_ATTM01000001	-	-	GH1	N	1
	YWA_RS0102535||NZ_ATTM01000001	-	-	CBM50	Y(1-20)	1
	YWA_RS0102935||NZ_ATTM01000001	-	-	CBM50	Y(1-20)	1
	YWA_RS0103230|fahA|NZ_ATTM01000002	-	-	CBM50	N	1
	YWA_RS0103235||NZ_ATTM01000002	-	-	GH13_11	N	1
	YWA_RS0103435||NZ_ATTM01000002	-	-	GH97	Y(1-21)	1
	YWA_RS0103580||NZ_ATTM01000002	-	-	GH65	N	1
	YWA_RS0103885|acs|NZ_ATTM01000002	-	-	GH1	N	1
	YWA_RS0104760||NZ_ATTM01000002	-	-	GH23	N	1
	YWA_RS0104855|thrS|NZ_ATTM01000002	-	-	GH28	N	1
	YWA_RS0105020|clpB|NZ_ATTM01000002	-	-	GT4	N	1
	YWA_RS0105290||NZ_ATTM01000003	-	-	GT14	N	1
	YWA_RS0105425|dnaE|NZ_ATTM01000003	-	-	GH13_30	N	1
	YWA_RS0105490||NZ_ATTM01000003	-	-	GT4	N	1
	YWA_RS0105865|atpD|NZ_ATTM01000003	-	-	GT58	N	1
	YWA_RS0105965||NZ_ATTM01000003	-	-	GT2	N	1
	YWA_RS0106015|aspS|NZ_ATTM01000003	-	-	GT83	N	1
	YWA_RS0106025||NZ_ATTM01000003	-	-	GT51	Y(1-25)	1
	YWA_RS0106405|lepA|NZ_ATTM01000003	-	-	GH28	N	1
	YWA_RS0107025|rfbA|NZ_ATTM01000003	-	-	GT2	N	1
	YWA_RS0107120||NZ_ATTM01000003	-	-	CE8	N	1
	YWA_RS0107790||NZ_ATTM01000004	-	-	GT2	N	1
	YWA_RS0107900||NZ_ATTM01000004	-	-	GT4	N	1
	YWA_RS0108215||NZ_ATTM01000004	-	-	GH5_11	N	1
	YWA_RS0108250||NZ_ATTM01000004	-	-	GH43_28	N	1
	YWA_RS0108915|hutH|NZ_ATTM01000004	-	-	GH20	N	1
	YWA_RS0108945|prfA|NZ_ATTM01000004	-	-	GH23	N	1
	YWA_RS0109265||NZ_ATTM01000004	-	-	GH43_18	Y(1-23)	1
	YWA_RS0109885|fusA|NZ_ATTM01000005	-	-	GH38	N	1
	YWA_RS0110080|eno|NZ_ATTM01000005	-	-	GH13_31	N	1
	YWA_RS0110210|rfbB|NZ_ATTM01000005	-	-	GT2	N	1
	YWA_RS0110225|rfbA|NZ_ATTM01000005	-	-	GT2	N	1
	YWA_RS0110395||NZ_ATTM01000005	-	-	GT2	N	1
	YWA_RS0110860|proS|NZ_ATTM01000005	-	-	GH28	N	1
	YWA_RS0111515||NZ_ATTM01000006	-	-	GH101	N	1
	YWA_RS0111795||NZ_ATTM01000006	-	-	GT2	N	1
	YWA_RS0112235||NZ_ATTM01000006	-	-	GT2	N	1
	YWA_RS0112895||NZ_ATTM01000007	-	-	GT43	Y(1-23)	1
	YWA_RS15140||NZ_ATTM01000007	-	-	CBM5	Y(1-23)	1
	YWA_RS0113235||NZ_ATTM01000007	-	-	CBM50	Y(1-21)	1
	YWA_RS0113345||NZ_ATTM01000008	-	-	CBM50	N	1
	YWA_RS0113525||NZ_ATTM01000008	-	-	CBM50	N	1
	YWA_RS0113545||NZ_ATTM01000008	-	-	GH1	N	1
	YWA_RS0113605||NZ_ATTM01000008	-	-	GT2	N	1
	YWA_RS0113645||NZ_ATTM01000008	-	-	GT2	N	1
	YWA_RS0113770||NZ_ATTM01000008	-	-	GT4	N	1
	YWA_RS0114180||NZ_ATTM01000010	-	-	CBM50	N	1
GCF_000422685	Gene ID	HMMER	Hotpep	DIAMOND	Signalp	#ofTools	T
	G507_RS0100645||NZ_AUGN01000001	GH13_7(92-371)	-	GH13_7	N	2
	G507_RS0100755||NZ_AUGN01000001	GH3(105-331)	GH3(18)	GH3	N	3
	G507_RS0100765|bshA|NZ_AUGN01000001	GT4(196-341)	GT4(13)	GT4	N	3
	G507_RS0101415||NZ_AUGN01000001	GH26(148-294)	GH26(30)	GH26	Y(1-32)	3
	G507_RS0101530||NZ_AUGN01000001	CE11(4-228)	CE11(6)	CE11	N	3
	G507_RS0101785||NZ_AUGN01000001	CE1(34-259)	-	-	N	1
	G507_RS0102060||NZ_AUGN01000001	GT2_Glycos_transf_2(6-181)	GT2(130)	GT2	N	3
	G507_RS0103210||NZ_AUGN01000004	CE1(38-255)	-	-	Y(1-21)	1
	G507_RS0103385||NZ_AUGN01000004	GH53(35-371)	-	GH53	N	2
	G507_RS0103460||NZ_AUGN01000004	GT2_Glycos_transf_2(4-184)	-	GT2	N	2
	G507_RS0103890||NZ_AUGN01000004	GH16_3(41-273)	GH16(2)+CBM11(3)+CBM13(12)+CBM32(70)+CBM4(2)+CBM54(1)+CBM56(8)+CBM6(40)	GH16_3	Y(1-27)	3
	G507_RS0103895||NZ_AUGN01000004	GH149(21-1150)	GH149(1)	GH149	N	3
	G507_RS0103900||NZ_AUGN01000004	GH17(78-388)	GH17(18)	GH17	Y(1-34)	3
	G507_RS0103905||NZ_AUGN01000004	GH30_1(54-492)	GH30(14)	GH30_1	N	3
	G507_RS0103915||NZ_AUGN01000004	GH17(72-306)	GH17(17)	GH17	N	3
	G507_RS0103970||NZ_AUGN01000004	CE1(15-196)	-	-	N	1
	G507_RS0104795||NZ_AUGN01000004	GT9(122-330)	GT9(111)	GT9	N	3
	G507_RS0104925|bshB1|NZ_AUGN01000009	CE14(6-111)	CE14(3)	CE14	N	3
	G507_RS0104995||NZ_AUGN01000009	AA1(40-535)	-	-	N	1
	G507_RS0105220||NZ_AUGN01000009	GT2_Glycos_transf_2(4-131)	GT2(170)	GT2	N	3
	G507_RS0105620||NZ_AUGN01000009	CE14(46-157)	-	-	Y(1-22)	1
	G507_RS0105800|mtgA|NZ_AUGN01000010	GT51(52-214)	GT51(10)	GT51	N	3
	G507_RS0105830||NZ_AUGN01000010	CE1(375-620)	-	-	Y(1-19)	1
	G507_RS0106535||NZ_AUGN01000011	GH92(226-668)	GH92(1)	GH92	Y(1-18)	3
	G507_RS0106610|pbpC|NZ_AUGN01000011	GT51(42-202)	GT51(22)	GT51	N	3
	G507_RS0106830||NZ_AUGN01000011	GT4(189-295)	-	GT4	N	2
	G507_RS0106880||NZ_AUGN01000011	CE4(21-144)	CE4(53)	-	N	2
	G507_RS0107520||NZ_AUGN01000013	GH23(87-220)	GH23(186)	GH23	Y(1-25)	3
	G507_RS0107565||NZ_AUGN01000013	GT2_Glycos_transf_2(4-135)	GT2(102)	GT2	N	3
	G507_RS0108335||NZ_AUGN01000015	GT2_Glycos_transf_2(5-174)	-	GT2	N	2
	G507_RS0108520||NZ_AUGN01000016	GH23(137-274)+CBM50(463-505)	GH23(72)+CBM50(70)	CBM50+GH23	Y(1-18)	3
	G507_RS0109725||NZ_KE383903	GH171(86-415)	-	GH171	N	2
	G507_RS0110345|lpxB|NZ_KE383903	GT19(4-351)	GT19(4)	GT19	N	3
	G507_RS0110385||NZ_KE383903	CE1(484-709)	-	-	Y(1-21)	1
	G507_RS0110505||NZ_KE383903	GH13(59-364)	-	GH13	Y(1-22)	2
	G507_RS0110510||NZ_KE383903	CE1(47-303)	-	-	Y(1-19)	1
	G507_RS0110515||NZ_KE383903	GH13_20(157-477)	-	GH13	Y(1-19)	2
	G507_RS0110520||NZ_KE383903	GH97(9-699)	GH97(1)	GH97	N	3
	G507_RS0110525||NZ_KE383903	GH65(325-705)	GH65(1)	GH65	N	3
	G507_RS0110560||NZ_KE383903	GH13_10(402-563)	GH13(54)+CBM48(22)	CBM48+GH13	Y(1-20)	3
	G507_RS0110595||NZ_KE383903	GT2_Glycos_transf_2(156-325)	-	GT2	N	2
	G507_RS0110620||NZ_KE383903	GH5_42(230-482)	GH5(51)	GH5_42	N	3
	G507_RS0110705||NZ_KE383903	GT2_Glycos_transf_2(42-158)	-	GT2	N	2
	G507_RS0111005||NZ_KE383903	GT2_Glycos_transf_2(6-170)	GT2(55)	GT2	N	3
	G507_RS0111640||NZ_KE383903	GT5(5-229)	GT5(12)	GT5	N	3
	G507_RS0111660||NZ_KE383903	CE1(27-226)	-	-	Y(1-21)	1
	G507_RS0111930||NZ_KE383903	GT51(66-244)	GT51(16)	GT51	N	3
	G507_RS0112170||NZ_KE383903	GT9(74-307)	GT9(32)	GT9	N	3
	G507_RS0112205||NZ_KE383903	GT2_Glycos_transf_2(6-131)	GT2(143)	GT2	N	3
	G507_RS0112230||NZ_KE383903	GT26(54-224)	-	GT26	N	2
	G507_RS0112255||NZ_KE383903	GT4(179-325)	-	GT4	N	2
	G507_RS0112565||NZ_KE383904	GT2_Glycos_transf_2(5-135)	-	GT2	N	2
	G507_RS0113050||NZ_KE383904	GT2_Glycos_transf_2(7-137)	-	-	N	1
	G507_RS0113065||NZ_KE383904	GT2_Glycos_transf_2(5-110)	-	-	N	1
	G507_RS0113080||NZ_KE383904	GT4(202-359)	-	GT4	N	2
	G507_RS0113215||NZ_KE383904	GT4(194-348)	-	GT4	N	2
	G507_RS0113225||NZ_KE383904	GT2_Glycos_transf_2(5-141)	-	GT2	N	2
	G507_RS0113235||NZ_KE383904	GT4(204-341)	-	GT4	N	2
	G507_RS0113240||NZ_KE383904	GT4(163-313)	-	-	Y(1-26)	1
	G507_RS0113250||NZ_KE383904	GT4(175-307)	-	GT4	N	2
	G507_RS0113930||NZ_KE383904	GT2_Glycos_transf_2(43-176)	-	GT2	N	2
	G507_RS0114310||NZ_KE383904	AA4(5-233)	-	-	N	1
	G507_RS0114425||NZ_KE383904	GT2_Glycos_transf_2(5-190)	-	GT2	N	2
	G507_RS0114430||NZ_KE383904	GT4(182-336)	-	GT4	N	2
	G507_RS0114435||NZ_KE383904	GT2_Glycos_transf_2(8-134)	-	GT2	N	2
	G507_RS0114445||NZ_KE383904	GT2_Glycos_transf_2(4-112)	-	GT2	N	2
	G507_RS0114455||NZ_KE383904	GT9(70-310)	GT9(65)	GT9	N	3
	G507_RS0114460||NZ_KE383904	GT2_Glycos_transf_2(6-89)	-	GT2	N	2
	G507_RS0114765||NZ_KE383905	GT30(45-211)	GT30(8)	GT30	N	3
	G507_RS0115015||NZ_KE383905	CBM9(40-213)	-	-	N	1
	G507_RS0115020||NZ_KE383905	CBM9(39-206)	-	-	Y(1-21)	1
	G507_RS0115190|murG|NZ_KE383905	GT28(193-349)	GT28(3)	GT28	N	3
	G507_RS0115820||NZ_KE383905	GH73(73-201)	GH73(17)+CBM50(66)	-	Y(1-23)	2
	G507_RS0116090||NZ_KE383906	GH104(126-286)	GH104(10)	GH104	N	3
	G507_RS16615||NZ_AUGN01000015	GT4(188-335)	-	GT4	Y(1-27)	2
	G507_RS16855||NZ_KE383903	GT94(104-350)	-	GT4	N	2
	G507_RS16980||NZ_KE383904	GH25(86-259)	GH25(41)	GH25	N	3
	G507_RS17045||NZ_KE383904	GT2_Glycos_transf_2(4-114)	-	-	N	1
	G507_RS17320||NZ_AUGN01000015	GT2_Glycos_transf_2(5-139)	-	GT2	N	2
	G507_RS17380||NZ_KE383903	GH19(462-547)	-	GH0	N	2
	G507_RS17400||NZ_KE383904	GT2_Glycos_transf_2(7-154)	-	-	N	1
	G507_RS17440||NZ_KE383906	GH24(575-720)	-	GH24	N	2
	G507_RS17730||NZ_AUGN01000004	GH16_3(30-274)	GH16(62)+CBM4(7)+CBM54(1)	GH16_3	Y(1-20)	3
	G507_RS0103875||NZ_AUGN01000004	-	GH0(46)	GH0	Y(1-22)	2
	G507_RS0111915||NZ_KE383903	-	GH18(106)+CBM12(26)+CBM5(22)	-	Y(1-25)	1
	G507_RS0105825||NZ_AUGN01000010	-	GH18(106)+CBM5(22)	-	Y(1-20)	1
	G507_RS0112495|gldJ|NZ_KE383904	-	GH33(43)+CBM6(53)	-	Y(1-33)	1
	G507_RS0108310||NZ_AUGN01000015	-	GT0(57)	GT0	N	2
	G507_RS0110945||NZ_KE383903	-	GT0(100)	GT0	N	2
	G507_RS0113165||NZ_KE383904	-	GT0(115)	GT0	N	2
	G507_RS0104905||NZ_AUGN01000009	-	GT0(191)+GT4(100)	GT4	N	2
	G507_RS0103825||NZ_AUGN01000004	-	GT4(175)	GT4	N	2
	G507_RS0109940|cysK|NZ_KE383903	-	CBM5(68)	-	N	1
	G507_RS0100335||NZ_AUGN01000001	-	-	GH97	Y(1-19)	1
	G507_RS0100380||NZ_AUGN01000001	-	-	GH65	N	1
	G507_RS0100890||NZ_AUGN01000001	-	-	CBM50	N	1
	G507_RS0101175||NZ_AUGN01000001	-	-	GH1	N	1
	G507_RS0101180|acs|NZ_AUGN01000001	-	-	GH1	N	1
	G507_RS16215||NZ_AUGN01000001	-	-	GH43_18	N	1
	G507_RS0101380||NZ_AUGN01000001	-	-	GH43_28	N	1
	G507_RS0101615||NZ_AUGN01000001	-	-	GT4	N	1
	G507_RS0101645|hutH|NZ_AUGN01000001	-	-	GH20	N	1
	G507_RS17200||NZ_AUGN01000001	-	-	CBM50	Y(1-21)	1
	G507_RS0102625|katG|NZ_AUGN01000001	-	-	AA2	N	1
	G507_RS0102680||NZ_AUGN01000001	-	-	GT2	N	1
	G507_RS0109920|metH|NZ_KE383903	-	-	GH39	N	1
	G507_RS0109930||NZ_KE383903	-	-	GH39	N	1
	G507_RS0110055||NZ_KE383903	-	-	GT4	N	1
	G507_RS0110770|dnaE|NZ_KE383903	-	-	GH13_30	N	1
	G507_RS0111060||NZ_KE383903	-	-	GT4	N	1
	G507_RS0111250||NZ_KE383903	-	-	GT2	N	1
	G507_RS0111515|aspS|NZ_KE383903	-	-	GT83	N	1
	G507_RS0111625|atpD|NZ_KE383903	-	-	GT58	N	1
	G507_RS0112295|rfbA|NZ_KE383903	-	-	GT2	N	1
	G507_RS0102870|prfA|NZ_AUGN01000004	-	-	GH23	N	1
	G507_RS0103315||NZ_AUGN01000004	-	-	GH43_18	Y(1-19)	1
	G507_RS0103320||NZ_AUGN01000004	-	-	GH43_18	Y(1-25)	1
	G507_RS0103590||NZ_AUGN01000004	-	-	GH101	N	1
	G507_RS0103640|proS|NZ_AUGN01000004	-	-	GH28	N	1
	G507_RS0103910||NZ_AUGN01000004	-	-	GH17	N	1
	G507_RS0104850||NZ_AUGN01000004	-	-	CBM50	N	1
	G507_RS0112780|fusA|NZ_KE383904	-	-	GH38	N	1
	G507_RS0112930|eno|NZ_KE383904	-	-	GH13_31	N	1
	G507_RS0113030|rfbB|NZ_KE383904	-	-	GT2	N	1
	G507_RS0113160||NZ_KE383904	-	-	GT2	N	1
	G507_RS0113170||NZ_KE383904	-	-	GT0	N	1
	G507_RS0113220||NZ_KE383904	-	-	GT2	N	1
	G507_RS16995||NZ_KE383904	-	-	CBM50	N	1
	G507_RS0113560|nosZ|NZ_KE383904	-	-	GH39	Y(1-23)	1
	G507_RS0114410||NZ_KE383904	-	-	GT4	N	1
	G507_RS0114535||NZ_KE383904	-	-	GT47	N	1
	G507_RS0115370||NZ_KE383905	-	-	GH13	N	1
	G507_RS0115470|groL|NZ_KE383905	-	-	GH13	N	1
	G507_RS0115995|rpoC|NZ_KE383905	-	-	GH1	N	1
	G507_RS0116005||NZ_KE383905	-	-	PL35	N	1
	G507_RS0116020||NZ_KE383905	-	-	GH1	N	1
	G507_RS0105000||NZ_AUGN01000009	-	-	CBM50	N	1
	G507_RS0105025||NZ_AUGN01000009	-	-	GH13_11	N	1
	G507_RS0105030|fahA|NZ_AUGN01000009	-	-	CBM50	N	1
	G507_RS0105050|clpB|NZ_AUGN01000009	-	-	GT4	N	1
	G507_RS0105685||NZ_AUGN01000009	-	-	GH5_11	N	1
	G507_RS0105900|lepA|NZ_AUGN01000010	-	-	GH28	N	1
	G507_RS0106605||NZ_AUGN01000011	-	-	GT51	N	1
	G507_RS0106910|infB|NZ_AUGN01000011	-	-	GT2	N	1
	G507_RS0107245||NZ_AUGN01000012	-	-	CBM50	N	1
	G507_RS0107570||NZ_AUGN01000013	-	-	GT2	N	1
	G507_RS0107735||NZ_AUGN01000013	-	-	PL4_2	N	1
	G507_RS0107880||NZ_AUGN01000013	-	-	CBM50	N	1
	G507_RS0108215|thrS|NZ_AUGN01000014	-	-	GH28	N	1
	G507_RS16625||NZ_AUGN01000015	-	-	GT4	N	1
	G507_RS0108450||NZ_AUGN01000016	-	-	CE8	N	1
	G507_RS17430||NZ_KE383906	-	-	GH24	N	1
GCF_000422705	Gene ID	HMMER	Hotpep	DIAMOND	Signalp	#ofTools	T
	G508_RS0100175||NZ_AUGO01000001	GT2_Glycos_transf_2(44-176)	-	GT2	N	2
	G508_RS0100505||NZ_AUGO01000001	CE4(24-149)	CE4(53)	CE4	N	3
	G508_RS0100575||NZ_AUGO01000001	GT2_Glycos_transf_2(9-170)	-	GT2	N	2
	G508_RS0100580||NZ_AUGO01000001	GT87(78-266)	-	GT0	N	2
	G508_RS0100765|pbpC|NZ_AUGO01000001	GT51(71-227)	GT51(22)	GT51	N	3
	G508_RS0101230||NZ_AUGO01000001	GH109(3-147)	-	-	N	1
	G508_RS0101630||NZ_AUGO01000001	GT51(69-246)	GT51(16)	GT51	N	3
	G508_RS0102070||NZ_AUGO01000001	GT9(60-281)	GT9(32)	GT9	N	3
	G508_RS0102115||NZ_AUGO01000001	GT2_Glycos_transf_2(6-130)	-	GT2	N	2
	G508_RS0102145||NZ_AUGO01000001	GT4(199-335)	-	GT4	N	2
	G508_RS0102430||NZ_AUGO01000001	GH23(141-277)	GH23(72)+CBM50(70)	CBM50+GH23	Y(1-21)	3
	G508_RS0102810||NZ_AUGO01000001	GH30_3(63-476)	GH30(4)	GH30_3	Y(1-27)	3
	G508_RS0103210||NZ_AUGO01000002	GH30_1(70-485)	GH30(1)	GH30_1	Y(1-27)	3
	G508_RS0103425||NZ_AUGO01000002	CBM9(37-205)	-	-	N	1
	G508_RS0103610|murG|NZ_AUGO01000002	GT28(194-349)	GT28(3)	GT28	N	3
	G508_RS0103895||NZ_AUGO01000002	CE4(27-147)	-	-	Y(1-20)	1
	G508_RS0104145||NZ_AUGO01000002	GH73(87-214)	GH73(17)+CBM50(66)	CBM50+GH73	Y(1-22)	3
	G508_RS0104620||NZ_AUGO01000002	GH81(36-652)+CBM6(841-979)	GH81(8)+CBM6(23)	CBM6+GH81	N	3
	G508_RS0104675||NZ_AUGO01000002	GT2_Glycos_transf_2(43-165)	-	GT2	N	2
	G508_RS0105065||NZ_AUGO01000002	GH130(7-349)	GH130(13)	GH130	N	3
	G508_RS0105235||NZ_AUGO01000002	GT2_Glycos_transf_2(4-189)	-	GT2	N	2
	G508_RS0105640||NZ_AUGO01000003	GT2_Glycos_transf_2(5-140)	-	GT2	N	2
	G508_RS0105850||NZ_AUGO01000003	GT30(47-207)	GT30(8)	GT30	N	3
	G508_RS0106095||NZ_AUGO01000003	CE1(482-709)	-	-	Y(1-21)	1
	G508_RS0106130|lpxB|NZ_AUGO01000003	GT19(4-352)	GT19(4)	GT19	N	3
	G508_RS0106565||NZ_AUGO01000003	GH13(156-476)	-	GH13	Y(1-17)	2
	G508_RS0106575||NZ_AUGO01000003	GH65(323-703)	GH65(1)	GH65	N	3
	G508_RS0106615||NZ_AUGO01000003	GH13_10(397-566)	GH13(54)+CBM48(22)	GH13	Y(1-19)	3
	G508_RS0106935||NZ_AUGO01000003	GT5(5-230)	GT5(12)	GT5	N	3
	G508_RS0106990||NZ_AUGO01000003	GT51(435-589)	-	GT51	N	2
	G508_RS0107145||NZ_AUGO01000003	GT2_Glycos_transf_2(6-172)	GT2(55)	GT2	N	3
	G508_RS0107545||NZ_AUGO01000006	GH144(41-452)	GH144(1)	GH144	Y(1-18)	3
	G508_RS0107550||NZ_AUGO01000006	GH3(99-321)	GH3(2)	GH3	Y(1-20)	3
	G508_RS0107555||NZ_AUGO01000006	GH43_28(49-317)+CBM32(359-472)	GH43(32)+CBM32(41)	GH43_28	Y(1-20)	3
	G508_RS0107810||NZ_AUGO01000006	AA1(46-551)	-	-	N	1
	G508_RS0108340||NZ_AUGO01000006	GH3(64-307)	GH3(3)+CBM6(54)	GH3	N	3
	G508_RS0108370||NZ_AUGO01000006	GH67(27-698)	GH67(1)	GH67	N	3
	G508_RS0108385||NZ_AUGO01000006	GH10(31-367)	GH10(31)+CBM1(2)+CBM22(13)+CBM9(1)	GH10	Y(1-18)	3
	G508_RS0108395||NZ_AUGO01000006	GH43_1(22-332)	GH43(8)	GH43_1	N	3
	G508_RS0108430||NZ_AUGO01000006	GH115(46-775)	GH115(4)	GH115	Y(1-36)	3
	G508_RS0108620||NZ_AUGO01000006	GH130(240-481)	GH130(3)	GH130	N	3
	G508_RS0108980||NZ_AUGO01000006	GH31(229-673)	GH31(11)	GH31	N	3
	G508_RS0108990|glgB|NZ_AUGO01000006	CBM48(29-114)+GH13_9(184-484)	GH13(1)+CBM48(2)	CBM48+GH13_9	N	3
	G508_RS0109080||NZ_AUGO01000006	CE1(16-198)	-	-	N	1
	G508_RS0109510||NZ_AUGO01000007	GT27(5-230)	GT2(130)	GT2	N	3
	G508_RS0109920||NZ_AUGO01000007	GT4(225-387)	-	GT4	N	2
	G508_RS0110055||NZ_AUGO01000007	GH23(88-227)	GH23(186)	GH23	N	3
	G508_RS0110110||NZ_AUGO01000007	GT2_Glycos_transf_2(4-137)	GT2(102)	GT2	N	3
	G508_RS0110585||NZ_AUGO01000007	GT9(71-298)	GT9(90)	GT9	N	3
	G508_RS0110590||NZ_AUGO01000007	GT2_Glycos_transf_2(4-112)	-	GT2	N	2
	G508_RS0110595||NZ_AUGO01000007	GT2_Glycos_transf_2(10-129)	-	GT2	N	2
	G508_RS0110610||NZ_AUGO01000007	GT4(183-335)	-	GT4	N	2
	G508_RS0110875||NZ_AUGO01000008	CE11(4-224)	CE11(6)	CE11	N	3
	G508_RS0110975||NZ_AUGO01000008	CE1(140-372)	-	-	N	1
	G508_RS0111010||NZ_AUGO01000008	GH16_3(25-250)	GH16(71)	GH16_3	N	3
	G508_RS0111015|bglX|NZ_AUGO01000008	GH3(110-331)	GH3(2)+CBM6(54)	GH3	Y(1-26)	3
	G508_RS0111020||NZ_AUGO01000008	GH16_3(323-545)	GH16(36)+CBM32(70)+CBM4(7)+CBM56(8)	GH16_3	Y(1-24)	3
	G508_RS0111530||NZ_AUGO01000008	GH99(48-350)	GH99(2)	GH99	N	3
	G508_RS0111535||NZ_AUGO01000008	GH97(16-666)	GH97(1)	GH97	Y(1-23)	3
	G508_RS0111605||NZ_AUGO01000008	GH28(86-460)	GH28(6)	GH28	N	3
	G508_RS0111620||NZ_AUGO01000008	GH43_10(42-310)	GH28(46)+GH43(7)	GH43_10	Y(1-20)	3
	G508_RS0111625|pelA|NZ_AUGO01000008	PL10_1(56-346)	CE0(10)+PL10(1)	PL10_1	Y(1-22)	3
	G508_RS0111640||NZ_AUGO01000008	PL1(203-377)+CBM77(633-736)	PL1(20)+CBM77(1)	CBM77+PL1	Y(1-20)	3
	G508_RS0111655||NZ_AUGO01000008	GH105(65-408)	GH105(2)	GH105	Y(1-32)	3
	G508_RS0111660|pelA|NZ_AUGO01000008	PL10_1(54-345)+CE8(367-650)	CE8(3)+PL10(1)	CE8+PL10_1	N	3
	G508_RS0111665||NZ_AUGO01000008	CE12(31-240)	CE0(8)+CE12(5)	CE12	Y(1-21)	3
	G508_RS0111745||NZ_AUGO01000008	GH163(188-435)	-	GH163	N	2
	G508_RS0111755||NZ_AUGO01000008	GT2_Glycos_transf_2(60-197)	-	GT2	N	2
	G508_RS0112050||NZ_AUGO01000009	GT2_Glycos_transf_2(143-311)	-	GT2	N	2
	G508_RS0112110|bshA|NZ_AUGO01000009	GT4(195-343)	GT4(13)	GT4	N	3
	G508_RS0112115||NZ_AUGO01000009	GH3(93-318)	GH3(18)	GH3	Y(1-18)	3
	G508_RS0112455||NZ_AUGO01000009	GT5(3-467)	GT5(6)	GT5	N	3
	G508_RS0112600||NZ_AUGO01000009	CE1(38-262)	-	-	Y(1-21)	1
	G508_RS0112615||NZ_AUGO01000009	CE3(73-216)	-	-	Y(1-23)	1
	G508_RS0112855||NZ_AUGO01000009	GH5_2(37-271)	GH5(32)+CBM5(36)+CBM6(19)+CBM81(1)	GH5_2	Y(1-19)	3
	G508_RS0112860||NZ_AUGO01000009	GH27(132-388)	GH27(15)+CBM51(3)	GH27	Y(1-20)	3
	G508_RS0112885||NZ_AUGO01000009	GH26(33-341)	GH26(9)	GH26	Y(1-25)	3
	G508_RS0112895||NZ_AUGO01000009	GH130(64-369)	GH130(2)	GH130	N	3
	G508_RS0112905||NZ_AUGO01000009	GH26(52-369)	GH26(9)+CBM23(1)	GH26	Y(1-24)	3
	G508_RS0112910||NZ_AUGO01000009	GH5_7(63-376)	GH5(89)	GH5_7	Y(1-22)	3
	G508_RS0112945|bglX|NZ_AUGO01000009	GH3(106-326)	GH3(5)+CBM6(3)	GH3	Y(1-23)	3
	G508_RS0112955||NZ_AUGO01000009	CE2(144-353)	CE2(7)	CE2	Y(1-22)	3
	G508_RS0113065|bshB1|NZ_AUGO01000009	CE14(6-111)	CE14(3)	CE14	N	3
	G508_RS0113315||NZ_AUGO01000013	GH1(11-449)	GH1(51)	GH1	N	3
	G508_RS0113320||NZ_AUGO01000013	GH92(263-756)	GH92(1)	GH92	Y(1-19)	3
	G508_RS0113430||NZ_AUGO01000013	GT2_Glycos_transf_2(9-138)	-	GT2	N	2
	G508_RS0113435||NZ_AUGO01000013	GT4(183-333)	-	GT4	N	2
	G508_RS0113445||NZ_AUGO01000013	GT2_Glycos_transf_2(5-102)	-	-	N	1
	G508_RS0113595||NZ_AUGO01000013	CE1(31-274)	-	-	Y(1-22)	1
	G508_RS0113960||NZ_AUGO01000013	GH97(10-698)	GH97(1)	GH97	Y(1-20)	3
	G508_RS0114135||NZ_AUGO01000014	CE14(46-157)	-	-	Y(1-22)	1
	G508_RS0114215||NZ_AUGO01000014	GT2_Glyco_tranf_2_3(61-332)	GT2(157)	GT2	N	3
	G508_RS0114280||NZ_AUGO01000014	CE1(26-233)	-	-	N	1
	G508_RS0114335||NZ_AUGO01000014	CE1(49-267)	CE1(5)+GH10(47)	CE0	Y(1-20)	3
	G508_RS0114345||NZ_AUGO01000014	GH43(37-357)	-	GH43	Y(1-23)	2
	G508_RS0114350||NZ_AUGO01000014	GH43_29(26-308)+CBM6(329-456)	GH43(10)+CBM2(36)+CBM22(15)+CBM6(4)+CBM66(6)	CBM6+GH43_29	Y(1-25)	3
	G508_RS0114355||NZ_AUGO01000014	GH97(13-643)	GH97(4)	GH97	Y(1-23)	3
	G508_RS0114700||NZ_AUGO01000015	GH92(225-668)	GH92(1)	GH92	Y(1-17)	3
	G508_RS0114865||NZ_AUGO01000015	CE1(385-631)	-	-	Y(1-20)	1
	G508_RS0114890|mtgA|NZ_AUGO01000015	GT51(55-218)	GT51(101)	GT51	N	3
	G508_RS0115230||NZ_AUGO01000016	GH171(25-384)	-	GH171	N	2
	G508_RS0115580||NZ_KE383907	GT2_Glycos_transf_2(7-129)	GT2(54)	-	N	2
	G508_RS0115585||NZ_KE383907	GT2_Glycos_transf_2(6-134)	-	GT2	N	2
	G508_RS0115595||NZ_KE383907	GT2_Glycos_transf_2(7-116)	-	GT2	N	2
	G508_RS0115625||NZ_KE383907	GT4(185-331)	-	GT4	N	2
	G508_RS0115640||NZ_KE383907	GT4(197-351)	-	GT4	N	2
	G508_RS0115645||NZ_KE383907	GT2_Glycos_transf_2(243-395)	-	GT2	N	2
	G508_RS0115650||NZ_KE383907	GT2_Glycos_transf_2(4-134)	-	GT2	N	2
	G508_RS0115660||NZ_KE383907	GT4(201-341)	-	GT4	N	2
	G508_RS0115665||NZ_KE383907	GT4(177-325)	-	GT4	N	2
	G508_RS0115675||NZ_KE383907	GT4(172-308)	-	GT4	N	2
	G508_RS0115700||NZ_KE383907	GH25(87-261)	GH25(41)	GH25	N	3
	G508_RS0116240||NZ_KE383907	GT4(202-343)	-	-	N	1
	G508_RS0116645||NZ_KE383907	AA4(8-223)	-	-	N	1
	G508_RS0116875||NZ_KE383907	GT2_Glycos_transf_2(4-132)	GT2(170)	GT2	N	3
	G508_RS0116995||NZ_KE383907	AA1(46-552)	-	-	Y(1-27)	1
	G508_RS0117660||NZ_KE383908	GH13_38(62-457)	-	GH13_38	N	2
	G508_RS0117705||NZ_KE383908	CE1(42-268)	-	-	Y(1-20)	1
	G508_RS0118030||NZ_KE383908	GT9(109-326)	GT9(111)	GT9	N	3
	G508_RS0118285||NZ_KE383908	GH109(1-153)	-	-	N	1
	G508_RS18610||NZ_AUGO01000002	GH13_23(13-335)	GH13(66)	GH13_31	N	3
	G508_RS18755||NZ_AUGO01000006	GH24(16-154)	GH24(100)	-	N	2
	G508_RS18925||NZ_AUGO01000008	CE8(712-965)	CE8(45)	CE8	Y(1-22)	3
	G508_RS19090||NZ_AUGO01000014	GH146(41-551)	GH146(2)	GH146	N	3
	G508_RS19095||NZ_AUGO01000014	GH43_12(58-352)	GH43(19)	GH43_12	Y(1-20)	3
	G508_RS19100||NZ_AUGO01000014	GH43_10(36-301)	GH43(51)	GH43_10	Y(1-26)	3
	G508_RS19380||NZ_AUGO01000001	GT2_Glycos_transf_2(7-167)	GT2(34)	-	N	2
	G508_RS19660||NZ_KE383907	GT2_Glycos_transf_2(7-113)	-	-	N	1
	G508_RS19750||NZ_AUGO01000002	GH5_46(78-345)+CBM6(450-577)+CBM6(693-817)	GH5(23)+CBM6(7)	CBM6+GH5_46	Y(1-19)	3
	G508_RS0105705|gldJ|NZ_AUGO01000003	-	GH33(43)+CBM6(53)	-	Y(1-36)	1
	G508_RS0103860|gldK|NZ_AUGO01000002	-	GH33(43)+CBM6(53)	-	Y(1-24)	1
	G508_RS0116215|wecB|NZ_KE383907	-	GT0(93)	GT0	N	2
	G508_RS18685||NZ_AUGO01000003	-	GT0(100)	GT0	N	2
	G508_RS0103090||NZ_AUGO01000002	-	GT0(191)+GT2(244)+GT4(100)	GT4	N	2
	G508_RS0115590||NZ_KE383907	-	GT0(225)	GT0	N	2
	G508_RS0102135||NZ_AUGO01000001	-	GT4(71)	GT4	N	2
	G508_RS0114510||NZ_AUGO01000014	-	GT4(175)	GT4	N	2
	G508_RS0107970||NZ_AUGO01000006	-	CBM32(68)+CBM56(5)	-	Y(1-23)	1
	G508_RS0106175||NZ_AUGO01000003	-	CBM48(53)	-	N	1
	G508_RS0107735|cysK|NZ_AUGO01000006	-	CBM5(68)	-	N	1
	G508_RS0100050||NZ_AUGO01000001	-	-	GT14	N	1
	G508_RS0100230|dnaE|NZ_AUGO01000001	-	-	GH13_30	N	1
	G508_RS0100305||NZ_AUGO01000001	-	-	GT4	N	1
	G508_RS0100475|infB|NZ_AUGO01000001	-	-	GT2	N	1
	G508_RS0100770||NZ_AUGO01000001	-	-	GT51	Y(1-25)	1
	G508_RS0100835|lepA|NZ_AUGO01000001	-	-	GH28	N	1
	G508_RS0101265||NZ_AUGO01000001	-	-	GH24	N	1
	G508_RS0102220|rfbA|NZ_AUGO01000001	-	-	GT2	N	1
	G508_RS0102315||NZ_AUGO01000001	-	-	CE8	N	1
	G508_RS0102645||NZ_AUGO01000001	-	-	CBM50	Y(1-21)	1
	G508_RS0102735|metG|NZ_AUGO01000001	-	-	GH55	N	1
	G508_RS0103760||NZ_AUGO01000002	-	-	GH13	N	1
	G508_RS0103810|groL|NZ_AUGO01000002	-	-	GH13	N	1
	G508_RS0104330|rpoC|NZ_AUGO01000002	-	-	GH1	N	1
	G508_RS0104520||NZ_AUGO01000002	-	-	CBM50	Y(1-20)	1
	G508_RS0105375|proS|NZ_AUGO01000002	-	-	GH28	N	1
	G508_RS0105945|metH|NZ_AUGO01000003	-	-	GH39	N	1
	G508_RS0105950||NZ_AUGO01000003	-	-	GH39	N	1
	G508_RS0106170||NZ_AUGO01000003	-	-	CBM50	Y(1-22)	1
	G508_RS0106910|atpD|NZ_AUGO01000003	-	-	GT58	N	1
	G508_RS0107060||NZ_AUGO01000003	-	-	GH3	N	1
	G508_RS0107200||NZ_AUGO01000003	-	-	GT2	N	1
	G508_RS0107280|aspS|NZ_AUGO01000003	-	-	GT83	N	1
	G508_RS0115925|fusA|NZ_KE383907	-	-	GH38	N	1
	G508_RS0116085|eno|NZ_KE383907	-	-	GH13_31	N	1
	G508_RS0116190|rfbB|NZ_KE383907	-	-	GT2	N	1
	G508_RS0116250||NZ_KE383907	-	-	GT4	N	1
	G508_RS0116320||NZ_KE383907	-	-	GH1	N	1
	G508_RS0116375||NZ_KE383907	-	-	CBM50	Y(1-22)	1
	G508_RS0116735||NZ_KE383907	-	-	GH43_18	Y(1-20)	1
	G508_RS0116740||NZ_KE383907	-	-	GH43_18	Y(1-23)	1
	G508_RS0117030||NZ_KE383907	-	-	CBM50	N	1
	G508_RS0117045||NZ_KE383907	-	-	GH23	N	1
	G508_RS0117430|thrS|NZ_KE383907	-	-	GH28	N	1
	G508_RS0107605||NZ_AUGO01000006	-	-	GH65	Y(1-22)	1
	G508_RS0107820||NZ_AUGO01000006	-	-	CBM50	N	1
	G508_RS0108115||NZ_AUGO01000006	-	-	GT2	N	1
	G508_RS0108145|katG|NZ_AUGO01000006	-	-	AA2	N	1
	G508_RS0108320||NZ_AUGO01000006	-	-	GT4	N	1
	G508_RS0108380|uxuA|NZ_AUGO01000006	-	-	GH35	N	1
	G508_RS0108390||NZ_AUGO01000006	-	-	GH43_1	N	1
	G508_RS0108425||NZ_AUGO01000006	-	-	GH11+3.2.1.8	N	1
	G508_RS0108590||NZ_AUGO01000006	-	-	GH97	Y(1-19)	1
	G508_RS0108660|acs|NZ_AUGO01000006	-	-	GH1	N	1
	G508_RS0109760||NZ_AUGO01000007	-	-	CBM50	Y(1-21)	1
	G508_RS0109890||NZ_AUGO01000007	-	-	GH5_11	N	1
	G508_RS0110115||NZ_AUGO01000007	-	-	GT2	N	1
	G508_RS0110665|prfA|NZ_AUGO01000007	-	-	GH23	N	1
	G508_RS0110695|hutH|NZ_AUGO01000007	-	-	GH20	N	1
	G508_RS0110965||NZ_AUGO01000008	-	-	GH43_28	N	1
	G508_RS19565||NZ_AUGO01000008	-	-	GH16_3	N	1
	G508_RS19570||NZ_AUGO01000008	-	-	GH16_3	Y(1-21)	1
	G508_RS0111190|clpB|NZ_AUGO01000008	-	-	GT4	N	1
	G508_RS0111210|fahA|NZ_AUGO01000008	-	-	CBM50	N	1
	G508_RS0111215||NZ_AUGO01000008	-	-	GH13_11	N	1
	G508_RS0111240||NZ_AUGO01000008	-	-	CBM50	Y(1-22)	1
	G508_RS0112875||NZ_AUGO01000009	-	-	GH35	N	1
	G508_RS0117650||NZ_KE383908	-	-	GT47	N	1
	G508_RS0117810||NZ_KE383908	-	-	GH101	N	1
	G508_RS0113310||NZ_AUGO01000013	-	-	CBM50	N	1
	G508_RS19030||NZ_AUGO01000013	-	-	GT4	N	1
	G508_RS0114755||NZ_AUGO01000015	-	-	CBM5	Y(1-21)	1
GCF_000422725	Gene ID	HMMER	Hotpep	DIAMOND	Signalp	#ofTools	T
	G509_RS0100085||NZ_AUGP01000001	GH39(99-516)	GH39(7)	GH39	Y(1-24)	3
	G509_RS0100480||NZ_AUGP01000001	CE1(16-196)	-	-	N	1
	G509_RS0100880||NZ_AUGP01000002	GH92(235-687)	GH92(1)	GH92	Y(1-21)	3
	G509_RS0101885||NZ_AUGP01000004	GT2_Glycos_transf_2(6-171)	GT2(55)	GT2	N	3
	G509_RS0102015||NZ_AUGP01000007	GH109(7-155)	-	-	N	1
	G509_RS0102105||NZ_AUGP01000007	GT2_Glycos_transf_2(20-132)	-	GT2	N	2
	G509_RS0102145||NZ_AUGP01000007	CE4(64-183)	CE4(56)	-	N	2
	G509_RS0102345||NZ_AUGP01000008	GH13(37-300)	-	GH13_36	Y(1-20)	2
	G509_RS0102495||NZ_AUGP01000008	GH2(27-671)	GH2(6)+CBM32(36)+CBM35(33)+CBM6(37)+CBM67(7)+CBM71(1)	GH2	Y(1-34)	3
	G509_RS0102500||NZ_AUGP01000008	GH31(310-726)	GH31(18)	GH31	Y(1-26)	3
	G509_RS0102505||NZ_AUGP01000008	GH3(57-297)	GH3(2)+CBM6(54)	GH3	Y(1-19)	3
	G509_RS0102510||NZ_AUGP01000008	GH3(77-297)	GH3(91)+CBM6(54)	GH3	Y(1-20)	3
	G509_RS0102515||NZ_AUGP01000008	GH29(17-384)	GH29(59)+CBM13(38)	GH29	Y(1-28)	3
	G509_RS0102665|bshB1|NZ_AUGP01000017	CE14(6-111)	CE14(3)	CE14	N	3
	G509_RS0102790||NZ_AUGP01000017	GH37(118-635)	GH37(2)	GH37	Y(1-22)	3
	G509_RS0103070||NZ_AUGP01000017	GH23(90-226)	GH23(186)	GH23	Y(1-30)	3
	G509_RS0103135||NZ_AUGP01000017	AA4(8-245)	-	-	N	1
	G509_RS0103595||NZ_AUGP01000017	GH43_9(32-297)	GH43(26)	GH43_9	Y(1-20)	3
	G509_RS0103785||NZ_AUGP01000017	GH97(16-641)	GH97(5)	GH97	Y(1-26)	3
	G509_RS0103805||NZ_AUGP01000017	GH51(191-541)	GH51(3)	GH51+3.2.1.55	Y(1-24)	3
	G509_RS0103815||NZ_AUGP01000017	GH43_5(33-327)	GH43(53)	GH43_5	N	3
	G509_RS0103820||NZ_AUGP01000017	GH43_29(45-323)	GH43(37)+CBM42(11)+CBM6(4)	GH43_29	Y(1-28)	3
	G509_RS0103825||NZ_AUGP01000017	GH43_4(74-380)	-	GH43_4	Y(1-27)	2
	G509_RS0103830||NZ_AUGP01000017	GH51(21-510)	GH51(2)	GH51+3.2.1.55	Y(1-20)	3
	G509_RS0104070||NZ_AUGP01000017	GH13_7(78-358)	-	GH13_7	Y(1-19)	2
	G509_RS0104220||NZ_AUGP01000017	GH73(87-214)	GH73(17)+CBM50(66)	CBM50+GH73	Y(1-22)	3
	G509_RS0104345|bglX|NZ_AUGP01000017	GH3(104-325)	GH3(5)	GH3	Y(1-21)	3
	G509_RS0104355||NZ_AUGP01000017	CE2(144-357)	CE2(7)	CE2	N	3
	G509_RS0104440||NZ_AUGP01000017	GH5_7(67-379)	GH5(89)	GH5_7	Y(1-22)	3
	G509_RS0104460||NZ_AUGP01000017	GH130(55-366)	GH130(2)	GH130	N	3
	G509_RS0104500||NZ_AUGP01000017	GH27(133-387)	GH27(1)+CBM13(13)+CBM35(43)+CBM51(1)	GH27	Y(1-20)	3
	G509_RS0104505||NZ_AUGP01000017	GH5_2(40-275)	GH5(32)+CBM2(44)+CBM5(36)+CBM6(19)+CBM81(1)	GH5_2	Y(1-21)	3
	G509_RS0105390|lpxB|NZ_AUGP01000017	GT19(4-352)	GT19(4)	GT19	N	3
	G509_RS0105420||NZ_AUGP01000017	CE1(483-710)	-	-	Y(1-21)	1
	G509_RS0105775||NZ_AUGP01000017	CE4(25-146)	CE4(53)	CE4	N	3
	G509_RS0106325||NZ_AUGP01000018	CE1(35-269)	-	-	Y(1-20)	1
	G509_RS0106515||NZ_AUGP01000018	GT2_Glycos_transf_2(5-141)	-	GT2	N	2
	G509_RS0106520||NZ_AUGP01000018	GT2_Glycos_transf_2(7-108)	-	GT2	N	2
	G509_RS0106620||NZ_AUGP01000018	GH130(258-483)	GH130(3)	GH130	N	3
	G509_RS0107240||NZ_AUGP01000018	GT4(244-386)	-	GT4	N	2
	G509_RS0107255||NZ_AUGP01000018	GT4(199-332)	-	GT4	N	2
	G509_RS0107260||NZ_AUGP01000018	GT4(210-356)	-	GT4	N	2
	G509_RS0107270||NZ_AUGP01000018	GT2_Glycos_transf_2(7-128)	-	GT2	N	2
	G509_RS0107290||NZ_AUGP01000018	GT8(4-242)	-	GT8	N	2
	G509_RS0107345||NZ_AUGP01000018	GH25(108-281)	GH25(41)	GH25	N	3
	G509_RS0107800||NZ_AUGP01000018	GT2_Glycos_transf_2(43-177)	-	GT2	N	2
	G509_RS0107925||NZ_AUGP01000025	GH3(115-342)	GH3(85)	GH3+3.2.1.21	Y(1-28)	3
	G509_RS0107930||NZ_AUGP01000025	GH30_2(52-490)	GH30(19)	GH30_2	Y(1-24)	3
	G509_RS0107935||NZ_AUGP01000025	GH42(35-401)	GH42(4)	GH42	Y(1-23)	3
	G509_RS0108515|pbpC|NZ_AUGP01000025	GT51(84-242)	GT51(22)	GT51	N	3
	G509_RS0108655||NZ_AUGP01000025	GH13_10(387-548)	GH13(54)+CBM48(22)	CBM48+GH13	Y(1-19)	3
	G509_RS0108690||NZ_AUGP01000025	GH65(325-705)	GH65(1)	GH65	N	3
	G509_RS0108695||NZ_AUGP01000025	GH13(156-477)	-	GH13	Y(1-20)	2
	G509_RS0108700||NZ_AUGP01000025	GH13(57-358)	-	GH13	Y(1-20)	2
	G509_RS0109000||NZ_AUGP01000028	GH97(10-697)	GH97(1)	GH97	Y(1-19)	3
	G509_RS0109135||NZ_AUGP01000028	GT30(45-207)	GT30(8)	GT30	N	3
	G509_RS0109610|murG|NZ_AUGP01000028	GT28(193-349)	GT28(3)	GT28	N	3
	G509_RS0109760||NZ_AUGP01000028	GH171(55-397)	-	GH171	N	2
	G509_RS0109855||NZ_AUGP01000029	GT2_Glycos_transf_2(9-168)	-	GT2	N	2
	G509_RS0110060||NZ_AUGP01000029	GT4(221-384)	-	GT4	N	2
	G509_RS0110620||NZ_KE383909	GT2_Glycos_transf_2(4-132)	GT2(170)	GT2	N	3
	G509_RS0110835||NZ_KE383909	GT9(116-329)	GT9(111)	GT9	N	3
	G509_RS0111170||NZ_KE383909	GH3(78-305)	GH3(4)	GH3	Y(1-24)	3
	G509_RS0111180||NZ_KE383909	GH78(88-545)	GH78(2)	GH78	Y(1-24)	3
	G509_RS0111630||NZ_KE383909	GH30_1(68-482)	GH30(1)	GH30_1	Y(1-20)	3
	G509_RS0111740||NZ_KE383909	GH16_3(26-253)	GH16(2)	GH16_3	Y(1-18)	3
	G509_RS0111745|bglX|NZ_KE383909	GH3(110-329)	GH3(5)+CBM6(3)	GH3	Y(1-30)	3
	G509_RS0111750||NZ_KE383909	GH16_3(322-545)	GH16(36)+CBM4(7)	GH16_3	N	3
	G509_RS0112300||NZ_KE383909	GH95(20-782)	GH95(1)+CBM13(55)+CBM32(113)+CBM51(9)	GH95	Y(1-20)	3
	G509_RS0112320||NZ_KE383909	GH2(33-658)	GH2(9)	GH2	N	3
	G509_RS0112380||NZ_KE383909	GH31(329-757)	GH31(41)	GH31	Y(1-19)	3
	G509_RS0112810||NZ_KE383909	GH109(2-188)	-	-	N	1
	G509_RS0113115||NZ_KE383909	GH3(98-324)	GH3(18)	GH3	Y(1-18)	3
	G509_RS0113125|bshA|NZ_KE383909	GT4(196-340)	GT4(13)	GT4	N	3
	G509_RS0113310||NZ_KE383909	CBM32(224-311)+GH81(330-812)+CBM32(926-1039)+CBM6(1053-1175)	GH81(6)+CBM32(72)+CBM38(6)	CBM32+GH81	Y(1-21)	3
	G509_RS0113395||NZ_KE383909	GH2(23-725)	GH2(65)	GH2	Y(1-22)	3
	G509_RS0113400||NZ_KE383909	GH2(57-921)	GH2(1)+CBM67(4)	GH2	Y(1-29)	3
	G509_RS0113485||NZ_KE383909	PL42(42-332)	GH145(5)	PL42	Y(1-28)	3
	G509_RS0113490||NZ_KE383909	GH88(71-399)	GH88(3)	GH88	Y(1-24)	3
	G509_RS0113495||NZ_KE383909	GH2(27-571)	GH2(53)	GH2	Y(1-21)	3
	G509_RS0113500||NZ_KE383909	GH27(195-429)	GH27(2)+CBM51(16)	GH27	Y(1-27)	3
	G509_RS0113505||NZ_KE383909	GH51(415-745)	GH51(3)	GH51+3.2.1.55	Y(1-34)	3
	G509_RS0113510||NZ_KE383909	GH43_19(79-310)+GH43_34(337-624)	GH43(16)	GH43_19+GH43_34	Y(1-22)	3
	G509_RS0113890||NZ_KE383909	CE11(4-222)	CE11(6)	CE11	N	3
	G509_RS0114540||NZ_KE383909	GT2_Glycos_transf_2(6-181)	GT2(130)	GT2	N	3
	G509_RS0114820||NZ_KE383909	CE14(42-156)	-	-	N	1
	G509_RS0114945||NZ_KE383909	GH130(23-347)	GH130(13)	GH130	N	3
	G509_RS0115005||NZ_KE383909	GH97(10-696)	GH97(1)	GH97	Y(1-19)	3
	G509_RS0115030||NZ_KE383909	GH92(258-753)	GH92(1)	GH92	N	3
	G509_RS0115125||NZ_KE383909	GH31(216-687)	GH31(13)	GH31	Y(1-20)	3
	G509_RS0115270||NZ_KE383909	GH43_28(48-316)+CBM32(360-472)	GH43(32)+CBM32(41)	GH43_28	Y(1-21)	3
	G509_RS0115275||NZ_KE383909	GH3(99-321)	GH3(2)	GH3	Y(1-20)	3
	G509_RS0115280||NZ_KE383909	GH144(35-451)	GH144(1)	GH144	Y(1-28)	3
	G509_RS0115310||NZ_KE383909	GH5_4(166-451)	GH5(50)+CBM2(63)+CBM3(24)	CBM10+CBM2+GH5_4	Y(1-25)	3
	G509_RS0115495||NZ_KE383909	GH36(28-712)	GH36(2)	GH36	Y(1-25)	3
	G509_RS0115555||NZ_KE383909	CBM32(41-154)+CBM32(176-286)+CBM32(305-419)+CBM32(438-553)+CBM32(574-685)+CBM6(703-818)	-	-	Y(1-20)	1
	G509_RS0116265||NZ_KE383909	GH31(375-842)	GH31(12)	GH31	Y(1-24)	3
	G509_RS0116275||NZ_KE383909	GH43_12(24-298)	GH43(5)	GH43_12	Y(1-21)	3
	G509_RS0116280||NZ_KE383909	GH95(21-783)	GH95(1)+CBM13(55)+CBM32(113)+CBM51(9)	GH95	Y(1-21)	3
	G509_RS0116395||NZ_KE383909	GH43_12(37-329)	GH43(4)	GH43_12	Y(1-23)	3
	G509_RS0116400||NZ_KE383909	GH43_1(53-364)	GH43(8)	GH43_1	Y(1-27)	3
	G509_RS0116410||NZ_KE383909	GH67(23-694)	GH67(1)	GH67	N	3
	G509_RS0116415||NZ_KE383909	GH115(30-658)	GH115(1)	GH115	Y(1-19)	3
	G509_RS0116420||NZ_KE383909	GH2(33-747)	GH2(36)+CBM6(37)	GH2	Y(1-32)	3
	G509_RS0116425||NZ_KE383909	CE4(29-149)	-	-	N	1
	G509_RS0116800||NZ_KE383910	GT5(5-237)	GT5(12)	GT5	N	3
	G509_RS0116830||NZ_KE383910	GT51(439-587)	-	GT51	N	2
	G509_RS0117035||NZ_KE383910	GH30_3(60-470)	GH30(4)	GH30_3	Y(1-37)	3
	G509_RS0117315||NZ_KE383910	GH5_55(37-310)	-	GH5	Y(1-20)	2
	G509_RS0117540||NZ_KE383910	GT51(69-248)	GT51(16)	GT51	N	3
	G509_RS0117795||NZ_KE383910	GT9(77-302)	GT9(32)	GT9	N	3
	G509_RS0118090||NZ_KE383910	GH23(141-276)	GH23(72)+CBM50(70)	CBM50+GH23	Y(1-21)	3
	G509_RS0118945||NZ_KE383911	GT4(178-321)	GT4(156)	GT4	N	3
	G509_RS0118950||NZ_KE383911	GT2_Glycos_transf_2(6-186)	-	GT2	N	2
	G509_RS0119390||NZ_KE383911	GT2_Glycos_transf_2(4-188)	-	GT2	N	2
	G509_RS0119490||NZ_KE383911	GT2_Glycos_transf_2(4-152)	GT2(102)	GT2	N	3
	G509_RS0119955||NZ_KE383912	CE1(22-249)	-	-	N	1
	G509_RS0119975||NZ_KE383912	CE1(38-262)	-	-	Y(1-20)	1
	G509_RS0119990||NZ_KE383912	GT20(2-459)	GT20(1)	GT20	N	3
	G509_RS0120035||NZ_KE383912	GH5_46(89-342)	GH5(61)	GH5_46	Y(1-29)	3
	G509_RS0120125||NZ_KE383912	GH114(206-322)	-	GH0	N	2
	G509_RS0120185||NZ_KE383912	GH43_18(76-323)	-	GH43_18	N	2
	G509_RS0120190||NZ_KE383912	GH43_26(23-324)	GH43(61)	GH43_26	Y(1-21)	3
	G509_RS0120195||NZ_KE383912	GH5_13(48-305)	GH5(28)	GH5_13	Y(1-29)	3
	G509_RS0120205||NZ_KE383912	GH43_31(25-290)	-	GH43_31	Y(1-27)	2
	G509_RS0120215||NZ_KE383912	GH2(30-724)	GH2(12)+CBM35(33)	GH2	Y(1-24)	3
	G509_RS0120220||NZ_KE383912	GH2(28-581)	GH2(9)	GH2	Y(1-21)	3
	G509_RS0120225||NZ_KE383912	GH30_4(41-519)	GH30(10)	GH30_4	Y(1-22)	3
	G509_RS0120255||NZ_KE383912	GH3(65-283)	GH3(17)+CBM6(3)	GH3	Y(1-21)	3
	G509_RS0120910|mtgA|NZ_KE383913	GT51(52-218)	GT51(101)	GT51	N	3
	G509_RS0120970||NZ_KE383913	CE1(384-627)	-	-	Y(1-19)	1
	G509_RS21335||NZ_AUGP01000008	GT2_Glycos_transf_2(119-287)	-	GT2	N	2
	G509_RS21345||NZ_AUGP01000008	GH1(11-453)	GH1(51)	GH1	N	3
	G509_RS21415||NZ_AUGP01000017	GH127(53-597)	GH127(2)	GH127	Y(1-20)	3
	G509_RS21440||NZ_AUGP01000017	GH26(56-391)	GH26(9)+CBM23(1)	GH26	Y(1-25)	3
	G509_RS21445||NZ_AUGP01000017	GH26(31-338)	GH26(52)	GH26	Y(1-24)	3
	G509_RS21500||NZ_AUGP01000017	GH1(31-351)	GH0(75)	GH1	N	3
	G509_RS21600||NZ_AUGP01000018	GT2_Glycos_transf_2(4-102)	-	-	N	1
	G509_RS21815||NZ_AUGP01000029	GT2_Glycos_transf_2(5-138)	-	-	N	1
	G509_RS21970||NZ_KE383909	GH30_3(60-465)+CBM13(539-625)	-	CBM13+GH30_3	N	2
	G509_RS22095||NZ_KE383909	GH3(95-313)	GH3(4)	GH3	Y(1-28)	3
	G509_RS22125||NZ_KE383909	GH154(45-411)+GH16_10(459-652)	GH154(2)+GH16(76)	GH154+GH16_10	N	3
	G509_RS22380||NZ_KE383910	GT9(115-340)	GT9(111)	GT9	N	3
	G509_RS22385||NZ_KE383910	GH3(118-343)	GH3(28)	GH3	Y(1-23)	3
	G509_RS22445||NZ_KE383910	GT4(197-333)	-	GT4	N	2
	G509_RS22450||NZ_KE383910	GT2_Glycos_transf_2(4-113)	-	GT2	N	2
	G509_RS22455||NZ_KE383910	GT2_Glycos_transf_2(6-124)	-	-	N	1
	G509_RS22575||NZ_KE383911	GH16_3(60-367)	GH16(81)	GH16	Y(1-26)	3
	G509_RS22785||NZ_AUGP01000018	GT2_Glycos_transf_2(5-163)	GT2(228)	-	N	2
	G509_RS22880||NZ_KE383909	CBM32(85-199)+GH5_54(212-473)	GH5(138)	CBM32+GH5	Y(1-21)	3
	G509_RS23020||NZ_KE383911	GT2_Glycos_transf_2(13-150)+GT9(330-549)	GT9(65)	GT2+GT9	N	3
	G509_RS23105||NZ_KE383909	GH5_46(81-345)+CBM6(430-576)+CBM6(696-816)	GH5(23)+CBM6(7)	CBM6+GH5_46	Y(1-20)	3
	G509_RS0103545||NZ_AUGP01000017	-	GH2(6)	-	Y(1-23)	1
	G509_RS0106435|gldJ|NZ_AUGP01000018	-	GH33(43)+CBM6(53)	-	Y(1-32)	1
	G509_RS0104720|gldK|NZ_AUGP01000017	-	GH33(43)+CBM6(53)	-	N	1
	G509_RS0109915||NZ_AUGP01000029	-	GT0(57)	GT0	N	2
	G509_RS0108760||NZ_AUGP01000025	-	GT0(100)	GT0	N	2
	G509_RS0102460||NZ_AUGP01000008	-	GT1(29)	GT1	N	2
	G509_RS0107285||NZ_AUGP01000018	-	GT4(4)	GT4	N	2
	G509_RS0117835||NZ_KE383910	-	GT4(71)	GT4	N	2
	G509_RS0105535||NZ_AUGP01000017	-	GT4(107)	GT4	N	2
	G509_RS0113200||NZ_KE383909	-	GT4(175)	GT4	N	2
	G509_RS0120600|cysK|NZ_KE383912	-	CBM5(68)	-	N	1
	G509_RS0106700|lysM|NZ_AUGP01000018	-	CBM50(3)	-	N	1
	G509_RS0110760|clpB|NZ_KE383909	-	-	GT4	N	1
	G509_RS0110840|fahA|NZ_KE383909	-	-	CBM50	N	1
	G509_RS0110845||NZ_KE383909	-	-	GH13_11	N	1
	G509_RS0111235||NZ_KE383909	-	-	GH24	N	1
	G509_RS0112010||NZ_KE383909	-	-	GH23	N	1
	G509_RS0112485||NZ_KE383909	-	-	CE8	N	1
	G509_RS0112520||NZ_KE383909	-	-	GH97	Y(1-19)	1
	G509_RS0112600||NZ_KE383909	-	-	GH65	N	1
	G509_RS0112675|hutH|NZ_KE383909	-	-	GH20	N	1
	G509_RS0113560||NZ_KE383909	-	-	CE8	N	1
	G509_RS0113970|acs|NZ_KE383909	-	-	GH1	N	1
	G509_RS22960||NZ_KE383909	-	-	CBM9	Y(1-28)	1
	G509_RS0115475||NZ_KE383909	-	-	GT2	N	1
	G509_RS0115500||NZ_KE383909	-	-	GH11+3.2.1.8	Y(1-25)	1
	G509_RS0115950||NZ_KE383909	-	-	CBM50	N	1
	G509_RS0116435|uxuA|NZ_KE383909	-	-	GH35	N	1
	G509_RS0116455||NZ_KE383909	-	-	GH11+3.2.1.8	N	1
	G509_RS0102835|thrS|NZ_AUGP01000017	-	-	GH28	N	1
	G509_RS0103870||NZ_AUGP01000017	-	-	CE8	N	1
	G509_RS0103990|rpoC|NZ_AUGP01000017	-	-	GH1	N	1
	G509_RS0104350||NZ_AUGP01000017	-	-	CBM6+GH43_16	Y(1-32)	1
	G509_RS0104480||NZ_AUGP01000017	-	-	GH35	Y(1-33)	1
	G509_RS0104495|mgrA|NZ_AUGP01000017	-	-	CE12	N	1
	G509_RS0104770|groL|NZ_AUGP01000017	-	-	GH13	N	1
	G509_RS0104820||NZ_AUGP01000017	-	-	GH13	N	1
	G509_RS0105090|metH|NZ_AUGP01000017	-	-	GH39	N	1
	G509_RS0105100||NZ_AUGP01000017	-	-	GH39	N	1
	G509_RS21505|glf|NZ_AUGP01000017	-	-	GT4	N	1
	G509_RS0105540||NZ_AUGP01000017	-	-	GT14	N	1
	G509_RS0106105|dnaE|NZ_AUGP01000017	-	-	GH13_30	N	1
	G509_RS0106845|fusA|NZ_AUGP01000018	-	-	GH38	N	1
	G509_RS0106995|eno|NZ_AUGP01000018	-	-	GH13_31	N	1
	G509_RS0107150|rfbB|NZ_AUGP01000018	-	-	GT2	N	1
	G509_RS0107155|rfbA|NZ_AUGP01000018	-	-	GT2	N	1
	G509_RS0107235||NZ_AUGP01000018	-	-	GT4	N	1
	G509_RS0107275||NZ_AUGP01000018	-	-	GT4	N	1
	G509_RS0107625||NZ_AUGP01000018	-	-	CBM50	Y(1-23)	1
	G509_RS0116685||NZ_KE383910	-	-	CBM50	Y(1-20)	1
	G509_RS0116770|atpD|NZ_KE383910	-	-	GT58	N	1
	G509_RS0117855||NZ_KE383910	-	-	GT2	N	1
	G509_RS0117980||NZ_KE383910	-	-	CE8	N	1
	G509_RS0118725||NZ_KE383911	-	-	CBM50	Y(1-20)	1
	G509_RS0118935||NZ_KE383911	-	-	GT2	N	1
	G509_RS0119230|proS|NZ_KE383911	-	-	GH28	N	1
	G509_RS0119495||NZ_KE383911	-	-	GT2	N	1
	G509_RS0119880||NZ_KE383911	-	-	CBM50	Y(1-22)	1
	G509_RS0108040|aspS|NZ_AUGP01000025	-	-	GT83	N	1
	G509_RS0108135||NZ_AUGP01000025	-	-	GT2	N	1
	G509_RS0108505||NZ_AUGP01000025	-	-	GT51	Y(1-27)	1
	G509_RS0108565||NZ_AUGP01000025	-	-	GT4	N	1
	G509_RS0108805|infB|NZ_AUGP01000025	-	-	GT2	N	1
	G509_RS0120165||NZ_KE383912	-	-	GT4	N	1
	G509_RS0120495||NZ_KE383912	-	-	PL4_2	N	1
	G509_RS0120830||NZ_KE383912	-	-	GH5_11	N	1
	G509_RS0109890||NZ_AUGP01000029	-	-	GT2	N	1
	G509_RS0110005||NZ_AUGP01000029	-	-	GH43_18	Y(1-23)	1
	G509_RS0110440|prfA|NZ_AUGP01000029	-	-	GH23	N	1
	G509_RS0100565|lepA|NZ_AUGP01000002	-	-	GH28	N	1
	G509_RS0101335||NZ_AUGP01000003	-	-	GH23	N	1
	G509_RS0101550||NZ_AUGP01000004	-	-	GH3	N	1
	G509_RS0102325||NZ_AUGP01000008	-	-	GH1	N	1
	G509_RS21350||NZ_AUGP01000009	-	-	CBM5	Y(1-28)	1
GCF_000425425	Gene ID	HMMER	Hotpep	DIAMOND	Signalp	#ofTools	T
	H599_RS0100085||NZ_AUDK01000001	GH28(71-435)	GH28(34)	GH28	Y(1-22)	3
	H599_RS0100090||NZ_AUDK01000001	CE12(21-231)	CE0(8)+CE12(5)	CE12	Y(1-18)	3
	H599_RS0100100||NZ_AUDK01000001	GH105(61-404)	GH105(2)	GH105	Y(1-28)	3
	H599_RS0100105||NZ_AUDK01000001	GH28(81-458)	GH28(6)	GH28	Y(1-26)	3
	H599_RS0100165||NZ_AUDK01000001	GH115(26-735)	GH115(2)	GH115	Y(1-24)	3
	H599_RS0100185||NZ_AUDK01000001	GH43_34(37-314)	-	GH43_34	Y(1-27)	2
	H599_RS0100190||NZ_AUDK01000001	GH92(242-743)	GH92(9)	GH92	Y(1-23)	3
	H599_RS0100205||NZ_AUDK01000001	GH92(261-754)	GH92(12)	GH92	Y(1-33)	3
	H599_RS0100450||NZ_AUDK01000001	GH32(47-362)	GH32(7)+CBM38(1)+CBM66(1)	GH32	Y(1-28)	3
	H599_RS0100470||NZ_AUDK01000001	GH36(36-722)	GH36(2)	GH36	N	3
	H599_RS0100510|murG|NZ_AUDK01000001	GT28(193-349)	GT28(3)	GT28	N	3
	H599_RS0100695||NZ_AUDK01000001	CBM9(37-210)	-	-	Y(1-22)	1
	H599_RS0100890||NZ_AUDK01000001	GT30(45-207)	GT30(8)	GT30	N	3
	H599_RS0101000||NZ_AUDK01000001	CE8(24-312)	CE8(3)	CE8	Y(1-21)	3
	H599_RS0101005||NZ_AUDK01000001	CE12(28-248)+CE12(272-485)	CE12(9)	CE12	Y(1-24)	3
	H599_RS0101010||NZ_AUDK01000001	GH2(43-816)	GH2(51)	GH2	Y(1-26)	3
	H599_RS0101015||NZ_AUDK01000001	CE12(206-411)	CE12(6)	CE12	Y(1-22)	3
	H599_RS0101030||NZ_AUDK01000001	PL4(272-843)	-	PL4	Y(1-29)	2
	H599_RS0101035||NZ_AUDK01000001	GH43_18(359-587)	GH43(108)	GH43_18	Y(1-25)	3
	H599_RS0101040||NZ_AUDK01000001	PL9_1(19-420)	PL9(4)	PL9_1	Y(1-20)	3
	H599_RS0101045||NZ_AUDK01000001	GH105(53-372)	GH105(8)	GH105	Y(1-21)	3
	H599_RS0101210||NZ_AUDK01000001	GT2_Glycos_transf_2(40-202)	-	GT2	N	2
	H599_RS0101525||NZ_AUDK01000001	GH43_19(82-311)+GH43_34(417-704)	GH43(16)	GH43_19+GH43_34	Y(1-29)	3
	H599_RS0101530||NZ_AUDK01000001	GH2(51-916)	GH2(48)+CBM51(5)+CBM67(4)	GH2	Y(1-19)	3
	H599_RS0101915||NZ_AUDK01000002	GT90(78-271)	-	-	N	1
	H599_RS0102235||NZ_AUDK01000002	CE4(24-154)	CE4(53)	CE4	N	3
	H599_RS0102270||NZ_AUDK01000002	GH127(36-567)	GH127(2)	GH127	Y(1-21)	3
	H599_RS0102325||NZ_AUDK01000002	GH146(389-960)	GH146(3)	GH146	Y(1-25)	3
	H599_RS0102340||NZ_AUDK01000002	GH42(47-420)	GH42(12)	GH42	N	3
	H599_RS0102345||NZ_AUDK01000002	GH43_34(41-323)+CBM32(361-469)	-	GH43_34	N	2
	H599_RS0102355||NZ_AUDK01000002	GH36(24-715)	GH36(16)	GH36	N	3
	H599_RS0102650||NZ_AUDK01000002	GH43_19(89-344)	GH43(122)	GH43_19	N	3
	H599_RS0102755||NZ_AUDK01000002	PL11_1(1-589)	CE12(12)+PL11(1)+CBM2(38)+CBM35(24)	PL11_1	N	3
	H599_RS0102765||NZ_AUDK01000002	GH117(170-340)	GH117(5)	GH117	Y(1-24)	3
	H599_RS0102785||NZ_AUDK01000002	GH105(103-433)	GH105(9)	GH105	Y(1-28)	3
	H599_RS0102905||NZ_AUDK01000002	GH2(41-723)	GH2(51)	GH2	Y(1-25)	3
	H599_RS0102910||NZ_AUDK01000002	GH28(83-452)	GH28(6)	GH28	N	3
	H599_RS0102915||NZ_AUDK01000002	CE6(82-177)	CE6(2)	CE0	N	3
	H599_RS0102920||NZ_AUDK01000002	CE12(223-429)	CE12(6)	CE12	N	3
	H599_RS0102945||NZ_AUDK01000002	GH13(147-468)	-	GH13	N	2
	H599_RS0103010||NZ_AUDK01000002	GH146(35-543)	GH146(2)	GH146	N	3
	H599_RS0103080||NZ_AUDK01000002	CE1(481-699)	-	-	N	1
	H599_RS0103105|lpxB|NZ_AUDK01000002	GT19(4-352)	GT19(4)	GT19	N	3
	H599_RS0103455||NZ_AUDK01000003	GT2_Glycos_transf_2(7-112)	-	GT2	N	2
	H599_RS0103495||NZ_AUDK01000003	GT9(65-292)	GT9(32)	GT9	N	3
	H599_RS0103580||NZ_AUDK01000003	CBM62(402-513)	-	-	Y(1-25)	1
	H599_RS0103625||NZ_AUDK01000003	CE4(119-246)	-	-	N	1
	H599_RS0103730||NZ_AUDK01000003	GH28(82-476)	GH28(11)	GH28	Y(1-27)	3
	H599_RS0103735|pelA|NZ_AUDK01000003	PL10_1(81-376)	PL10(6)	PL10_1	Y(1-26)	3
	H599_RS0103740||NZ_AUDK01000003	GH97(21-653)	GH97(4)	GH97	Y(1-31)	3
	H599_RS0104445||NZ_AUDK01000003	CE2(142-353)	CE2(7)	CE2	N	3
	H599_RS0104455|bglX|NZ_AUDK01000003	GH3(107-331)	GH3(42)	GH3	N	3
	H599_RS0104465||NZ_AUDK01000003	GH5_7(64-377)	GH5(89)	GH5_7	Y(1-23)	3
	H599_RS0104470||NZ_AUDK01000003	GH26(49-367)	GH26(9)	GH26	Y(1-24)	3
	H599_RS0104490||NZ_AUDK01000003	GH130(71-370)	GH130(2)	GH130	N	3
	H599_RS0104500||NZ_AUDK01000003	GH26(33-340)	GH26(9)	GH26	Y(1-22)	3
	H599_RS0104525||NZ_AUDK01000003	GH27(132-387)	GH27(15)+CBM51(3)	GH27	Y(1-20)	3
	H599_RS0104535||NZ_AUDK01000003	GH31(223-716)	GH31(13)	GH31	Y(1-27)	3
	H599_RS0104595||NZ_AUDK01000004	GH43_2(36-306)	GH43(123)+CBM42(14)	GH43	Y(1-25)	3
	H599_RS0105345||NZ_AUDK01000004	GH95(22-756)	GH95(1)+CBM13(55)+CBM32(113)+CBM51(9)	GH95	N	3
	H599_RS0105350||NZ_AUDK01000004	CE6(91-201)	CE6(1)	CE6	N	3
	H599_RS0105355||NZ_AUDK01000004	GH43_29(23-305)	GH43(10)+CBM6(4)	GH43_29	Y(1-22)	3
	H599_RS0105360||NZ_AUDK01000004	GH43_10(28-296)	GH43(30)+CBM22(6)	GH43_10	Y(1-23)	3
	H599_RS0105365||NZ_AUDK01000004	CE1(157-369)	CE1(5)	CBM48+CE0	Y(1-27)	3
	H599_RS0105375||NZ_AUDK01000004	GH43_29(32-304)+CBM6(328-448)	GH43(10)+CBM22(15)+CBM42(11)+CBM6(4)	CBM6+GH43_29	Y(1-30)	3
	H599_RS0105380||NZ_AUDK01000004	GH97(10-642)	GH97(4)	GH97	Y(1-19)	3
	H599_RS0105385||NZ_AUDK01000004	GH43_29(22-305)+CBM6(326-452)	GH43(10)+CBM2(36)+CBM22(15)+CBM42(11)+CBM6(4)+CBM66(6)	CBM6+GH43_29	N	3
	H599_RS0105390||NZ_AUDK01000004	GH43_12(58-352)	GH43(19)	GH43_12	Y(1-24)	3
	H599_RS0105420||NZ_AUDK01000004	GH10(321-560)	GH10(23)+CBM0(9)+CBM4(3)	GH10	Y(1-22)	3
	H599_RS0105425||NZ_AUDK01000004	GH5_21(64-334)	GH43(76)+GH5(105)+CBM13(117)	GH5_21	Y(1-25)	3
	H599_RS0105435||NZ_AUDK01000004	GH43_1(22-331)	GH43(8)	GH43_1	N	3
	H599_RS0105445||NZ_AUDK01000004	GH10(34-369)	GH10(6)+CBM1(2)+CBM9(1)	GH10	Y(1-19)	3
	H599_RS0105450||NZ_AUDK01000004	GH115(40-722)	GH115(1)	GH115	N	3
	H599_RS0105455||NZ_AUDK01000004	GH67(35-705)	GH67(1)	GH67	N	3
	H599_RS0105460||NZ_AUDK01000004	GH3(67-313)	GH3(3)+CBM6(3)	GH3	Y(1-23)	3
	H599_RS0105530||NZ_AUDK01000004	GH28(193-440)	GH28(42)	GH28	Y(1-20)	3
	H599_RS0105540||NZ_AUDK01000004	GH43_10(53-321)	GH28(46)+GH43(7)	GH43_10	N	3
	H599_RS0105545||NZ_AUDK01000004	GH97(21-643)	GH97(6)	GH97	Y(1-22)	3
	H599_RS0105560||NZ_AUDK01000004	GH146(46-551)	GH146(1)	GH146	N	3
	H599_RS0105565||NZ_AUDK01000004	GH88(74-397)	GH88(16)	GH88	N	3
	H599_RS0105625||NZ_AUDK01000004	CE1(18-198)	-	-	N	1
	H599_RS0105790||NZ_AUDK01000005	GH73(74-202)	GH73(17)+CBM50(66)	CBM50+GH73	Y(1-20)	3
	H599_RS0106595||NZ_AUDK01000005	GT2_Glycos_transf_2(43-155)	-	GT2	N	2
	H599_RS0106605||NZ_AUDK01000005	GT4(170-319)	-	GT4	N	2
	H599_RS0106735||NZ_AUDK01000006	GH3(79-305)	GH3(39)	GH3	N	3
	H599_RS0106855||NZ_AUDK01000006	GH2(20-866)	-	GH2	Y(1-21)	2
	H599_RS0107065||NZ_AUDK01000006	GT4(197-352)	-	-	N	1
	H599_RS0107070||NZ_AUDK01000006	GT4(215-369)	-	-	N	1
	H599_RS0107095||NZ_AUDK01000006	GT4(178-327)	GT4(197)	-	N	2
	H599_RS0107100||NZ_AUDK01000006	GT4(167-326)	-	-	N	1
	H599_RS0107435||NZ_AUDK01000006	GH3(59-299)	GH3(3)+CBM6(54)	GH3	Y(1-21)	3
	H599_RS0107715||NZ_AUDK01000007	CE11(4-224)	CE11(6)	CE11	N	3
	H599_RS0107845||NZ_AUDK01000007	CE1(140-370)	-	-	N	1
	H599_RS0107895||NZ_AUDK01000007	CE1(65-233)	-	-	N	1
	H599_RS0108220||NZ_AUDK01000007	GT27(7-233)	GT2(130)	GT2	N	3
	H599_RS0108280||NZ_AUDK01000007	GH31(229-673)	GH31(5)	GH31	N	3
	H599_RS0108285|glgB|NZ_AUDK01000007	CBM48(29-115)+GH13_9(184-483)	GH13(1)+CBM48(2)	CBM48+GH13_9	N	3
	H599_RS0108295||NZ_AUDK01000007	GT5(3-468)	GT5(6)	GT5	N	3
	H599_RS0108365||NZ_AUDK01000010	GH2(9-671)	GH2(9)+CBM32(36)+CBM6(37)+CBM67(7)+CBM71(1)	GH2	N	3
	H599_RS0108370||NZ_AUDK01000010	GH3(82-297)	GH3(4)+CBM6(54)	GH3	N	3
	H599_RS0108375||NZ_AUDK01000010	GH43_28(49-307)+CBM32(345-463)	GH43(52)+CBM32(91)	GH43_28	Y(1-23)	3
	H599_RS0108430||NZ_AUDK01000010	GH109(2-188)	-	-	N	1
	H599_RS0108860||NZ_AUDK01000010	GH20(155-480)	GH20(7)	GH20	N	3
	H599_RS0109405||NZ_AUDK01000011	GT2_Glycos_transf_2(7-122)	-	GT2	N	2
	H599_RS0109410||NZ_AUDK01000011	GT2_Glycos_transf_2(4-112)	-	GT2	N	2
	H599_RS0109610||NZ_AUDK01000012	GH29(30-431)	GH29(36)	GH29	Y(1-32)	3
	H599_RS0109695||NZ_AUDK01000012	GH141(26-582)	GH141(1)	GH141	Y(1-25)	3
	H599_RS0109700||NZ_AUDK01000012	GH109(2-161)	-	-	N	1
	H599_RS0109715||NZ_AUDK01000012	GH78(212-681)	GH78(3)	GH78	Y(1-29)	3
	H599_RS0109725||NZ_AUDK01000012	GH137(26-366)	GH137(1)	GH137	N	3
	H599_RS0109730||NZ_AUDK01000012	GH2(72-957)	GH2(17)+CBM32(79)+CBM67(4)	GH2	N	3
	H599_RS0109735||NZ_AUDK01000012	GH106(353-1131)	GH106(1)	GH106	Y(1-20)	3
	H599_RS0109750||NZ_AUDK01000012	PL1_2(364-551)	CE8(10)+PL1(3)+CBM6(62)	PL1_2	N	3
	H599_RS0109755||NZ_AUDK01000012	GH127(44-584)	GH127(4)	GH127	Y(1-21)	3
	H599_RS0109770||NZ_AUDK01000012	PL1_2(132-322)	CE8(10)+PL1(3)+CBM6(62)	PL1_2	Y(1-21)	3
	H599_RS0109780||NZ_AUDK01000012	PL1_2(135-325)	CE8(10)+PL1(3)+CBM6(62)	PL1_2	Y(1-24)	3
	H599_RS0109785||NZ_AUDK01000012	PL29(86-344)	-	-	N	1
	H599_RS0109790||NZ_AUDK01000012	GH140(34-462)	GH140(1)	GH140	Y(1-23)	3
	H599_RS0109795||NZ_AUDK01000012	GH28(52-414)	GH28(5)	GH28	Y(1-22)	3
	H599_RS0109800||NZ_AUDK01000012	GH43_18(66-292)	GH43(99)	GH43_18	Y(1-24)	3
	H599_RS0109805||NZ_AUDK01000012	GH143(26-579)	GH143(1)	GH143	N	3
	H599_RS0109815||NZ_AUDK01000012	CE19(118-454)	CE0(5)	CE19	Y(1-20)	3
	H599_RS0109820||NZ_AUDK01000012	GH95(23-758)	GH95(1)+CBM13(55)+CBM32(113)+CBM51(9)	GH95	Y(1-22)	3
	H599_RS0109825||NZ_AUDK01000012	GH142(48-517)	GH142(1)	GH142	Y(1-24)	3
	H599_RS0109830||NZ_AUDK01000012	CBM67(146-334)+GH78(356-874)	GH78(9)+CBM67(23)	GH78	Y(1-23)	3
	H599_RS0109835||NZ_AUDK01000012	GH33(39-338)	GH33(18)	GH33	Y(1-23)	3
	H599_RS0109845||NZ_AUDK01000012	GH138(1-910)	GH138(1)	GH138	Y(1-19)	3
	H599_RS0109850||NZ_AUDK01000012	GH2(17-486)+CBM57(713-879)	GH137(1)+CBM57(3)	CBM57+GH2	Y(1-18)	3
	H599_RS0109855||NZ_AUDK01000012	GH2(26-728)	GH2(9)+CBM32(36)+CBM35(33)+CBM6(37)+CBM67(7)+CBM71(1)	GH2	N	3
	H599_RS0110805|bshA|NZ_AUDK01000014	GT4(196-341)	GT4(13)	GT4	N	3
	H599_RS0111330||NZ_AUDK01000015	GT2_Glycos_transf_2(9-141)	-	GT2	N	2
	H599_RS0111340||NZ_AUDK01000015	CE7(130-425)	CE7(5)	CE7	Y(1-21)	3
	H599_RS0111345||NZ_AUDK01000015	GH28(82-424)	GH28(32)	GH28	Y(1-21)	3
	H599_RS0111465||NZ_AUDK01000015	GH2(19-737)	GH2(6)+CBM32(36)+CBM67(7)	GH2	Y(1-21)	3
	H599_RS0111560||NZ_AUDK01000015	GH32(48-370)	GH32(24)+CBM38(1)+CBM66(1)	GH32	Y(1-30)	3
	H599_RS0111590||NZ_AUDK01000015	GH32(48-320)	-	GH32	N	2
	H599_RS0111615||NZ_AUDK01000015	GH66(43-585)	GH66(2)	GH66	Y(1-23)	3
	H599_RS0111620||NZ_AUDK01000015	GH97(12-698)	GH97(1)	GH97	Y(1-23)	3
	H599_RS0111625||NZ_AUDK01000015	GH31(239-689)	-	GH31+3.2.1.11+2.4.1.-	Y(1-22)	2
	H599_RS0111645||NZ_AUDK01000015	GH2(27-737)	GH2(18)+CBM32(36)+CBM71(1)	GH2+GH43_24	N	3
	H599_RS0111650||NZ_AUDK01000015	GH115(32-312)	GH115(2)	GH115	Y(1-20)	3
	H599_RS0111665||NZ_AUDK01000016	GT51(431-586)	-	GT51	N	2
	H599_RS0111845||NZ_AUDK01000016	CE1(25-214)	-	-	N	1
	H599_RS0111860||NZ_AUDK01000016	GT5(5-230)	GT5(12)	GT5	N	3
	H599_RS0111985||NZ_AUDK01000016	GH2(52-914)	GH2(1)+CBM51(5)+CBM67(4)	GH2	Y(1-20)	3
	H599_RS0111995||NZ_AUDK01000016	GH154(36-392)	GH154(2)	GH154	N	3
	H599_RS0112000||NZ_AUDK01000016	GH105(53-381)	GH105(7)	GH105	Y(1-27)	3
	H599_RS0112035||NZ_AUDK01000016	GH43_24(48-340)	GH43(70)	GH43_24	Y(1-22)	3
	H599_RS0112050||NZ_AUDK01000016	CBM67(382-557)+GH78(599-1139)	GH78(17)+CBM67(1)	GH78	Y(1-21)	3
	H599_RS0112055||NZ_AUDK01000016	GH2(29-765)	GH2(71)+CBM35(33)+CBM67(7)	GH2	Y(1-25)	3
	H599_RS0112060||NZ_AUDK01000016	GH154(45-398)	GH154(7)	GH154	Y(1-20)	3
	H599_RS0112195||NZ_AUDK01000017	GH29(35-346)+CBM32(576-693)	GH29(1)+CBM32(30)	GH29	N	3
	H599_RS0112215||NZ_AUDK01000017	GH92(247-739)	GH92(1)	GH92	N	3
	H599_RS0112225||NZ_AUDK01000017	GH130(1-301)	GH130(1)	GH130	N	3
	H599_RS0112230||NZ_AUDK01000017	CBM9(42-223)	CBM9(2)	CBM0	Y(1-22)	3
	H599_RS0112235||NZ_AUDK01000017	GH18(30-364)	GH18(32)	GH18	Y(1-28)	3
	H599_RS0112255||NZ_AUDK01000017	GH20(154-507)	GH20(1)+CBM32(109)	GH20	Y(1-22)	3
	H599_RS0112260||NZ_AUDK01000017	GH35(44-364)	GH35(3)+CBM32(16)	GH35	Y(1-30)	3
	H599_RS0112265||NZ_AUDK01000017	GH29(13-397)	GH29(4)	GH29	Y(1-21)	3
	H599_RS0112270||NZ_AUDK01000017	GH92(264-742)	GH92(5)	GH92	Y(1-26)	3
	H599_RS0112275||NZ_AUDK01000017	GH3(111-335)	GH3(2)+CBM6(54)	GH3	N	3
	H599_RS0112300||NZ_AUDK01000017	GH33(48-341)	GH33(22)	GH33	Y(1-23)	3
	H599_RS0112315||NZ_AUDK01000017	GH2(21-519)	GH2(41)	GH2	Y(1-22)	3
	H599_RS0112320||NZ_AUDK01000017	CE8(31-311)	CE8(3)	CE8	Y(1-24)	3
	H599_RS0112365||NZ_AUDK01000017	GH95(22-758)	GH95(1)+CBM13(55)+CBM32(113)+CBM51(9)	GH95	Y(1-25)	3
	H599_RS0112370||NZ_AUDK01000017	GH43_10(41-310)	GH28(46)+GH43(7)	GH43_10	Y(1-23)	3
	H599_RS0112805||NZ_AUDK01000018	GH28(79-449)	GH28(17)	GH28	N	3
	H599_RS0112955||NZ_AUDK01000018	GH43_4(70-424)	-	GH43_4	Y(1-32)	2
	H599_RS0112960||NZ_AUDK01000018	GH51(24-514)	GH51(2)	GH51	Y(1-23)	3
	H599_RS0112965||NZ_AUDK01000018	GH43_29(38-315)	GH43(37)+CBM2(36)+CBM6(4)	GH43_29	Y(1-21)	3
	H599_RS0112970||NZ_AUDK01000018	GH43_5(23-314)	GH43(53)	GH43_5	Y(1-19)	3
	H599_RS0112975||NZ_AUDK01000018	GH43_26(47-367)	GH43(1)+CBM13(100)+CBM42(3)	GH43_26	Y(1-23)	3
	H599_RS0112980||NZ_AUDK01000018	GH51(202-659)	GH51(3)	GH51	Y(1-24)	3
	H599_RS0113090||NZ_AUDK01000019	GT2_Glycos_transf_2(8-129)	-	-	N	1
	H599_RS0113105||NZ_AUDK01000019	GT2_Glycos_transf_2(1-143)	-	-	N	1
	H599_RS0113220||NZ_AUDK01000019	GT14(7-242)	-	GT14	N	2
	H599_RS0113230||NZ_AUDK01000019	GT4(194-331)	-	GT4	N	2
	H599_RS0113275||NZ_AUDK01000019	GT4(196-352)	-	GT4	N	2
	H599_RS0113285||NZ_AUDK01000019	GT2_Glycos_transf_2(4-144)	-	GT2	N	2
	H599_RS0113295||NZ_AUDK01000019	GT4(198-345)	-	GT4	N	2
	H599_RS0113300||NZ_AUDK01000019	GT4(182-330)	-	GT4	N	2
	H599_RS0113325||NZ_AUDK01000019	GH25(91-265)	GH25(41)	GH25	N	3
	H599_RS0113825||NZ_AUDK01000020	GT2_Glycos_transf_2(5-141)	-	GT2	N	2
	H599_RS0114075||NZ_AUDK01000021	GT51(68-245)	GT51(16)	GT51	N	3
	H599_RS0114320||NZ_AUDK01000021	GH23(140-275)	GH23(72)+CBM50(70)	CBM50+GH23	Y(1-21)	3
	H599_RS0114830||NZ_AUDK01000023	CE14(46-157)	-	-	Y(1-22)	1
	H599_RS0114895||NZ_AUDK01000023	GH15(222-582)	GH15(3)	GH15	N	3
	H599_RS0114900||NZ_AUDK01000023	GT20(2-471)	GT20(8)	GT20	N	3
	H599_RS0114950||NZ_AUDK01000023	GH32(289-583)	-	GH32	Y(1-22)	2
	H599_RS0115155||NZ_AUDK01000024	GH43_28(69-332)+CBM32(408-509)	GH43(42)+CBM32(41)	GH43_28	Y(1-29)	3
	H599_RS0115170||NZ_AUDK01000024	GH2(25-610)+CBM57(696-864)	CBM57(2)	CBM57+GH2	Y(1-28)	3
	H599_RS0115175||NZ_AUDK01000024	GH3(97-319)	GH3(20)+CBM6(3)	GH3	Y(1-27)	3
	H599_RS0115180||NZ_AUDK01000024	GH97(10-697)	GH97(1)	GH97	Y(1-20)	3
	H599_RS0115185|bglX|NZ_AUDK01000024	GH3(107-328)	GH3(2)+CBM6(54)	GH3	N	3
	H599_RS0115190||NZ_AUDK01000024	CE1(41-244)	CE0(17)	-	Y(1-25)	2
	H599_RS0115200||NZ_AUDK01000024	GH144(39-453)	GH144(1)	GH144	Y(1-21)	3
	H599_RS0115205||NZ_AUDK01000024	GH144(40-450)	GH144(1)	GH144	N	3
	H599_RS0115235||NZ_AUDK01000024	GH97(27-642)	GH97(5)	GH97	N	3
	H599_RS0115240||NZ_AUDK01000024	GH2(23-626)+CBM57(704-875)	GH2(44)+CBM57(2)	CBM57+GH2	Y(1-23)	3
	H599_RS0115280||NZ_AUDK01000024	GH95(20-772)	GH95(26)+CBM13(55)+CBM32(113)	GH95	N	3
	H599_RS0115295||NZ_AUDK01000024	GH36(34-716)	GH36(2)	GH36	N	3
	H599_RS0115360||NZ_AUDK01000024	CE12(185-390)	CE12(6)	CE12	Y(1-23)	3
	H599_RS0115365||NZ_AUDK01000024	CE4(39-166)	CE0(8)	-	N	2
	H599_RS0115595||NZ_AUDK01000025	GT2_Glycos_transf_2(4-136)	GT2(102)	GT2	N	3
	H599_RS0115700||NZ_AUDK01000025	GH42(41-414)	GH42(12)	GH42	Y(1-23)	3
	H599_RS0115860||NZ_AUDK01000028	GT2_Glycos_transf_2(4-168)	GT2(170)	GT2	N	3
	H599_RS0116235||NZ_AUDK01000030	GH115(32-312)	GH115(2)	GH115	Y(1-20)	3
	H599_RS0116245||NZ_AUDK01000030	GH2(28-459)	GH2(39)	GH2	N	3
	H599_RS0116485||NZ_AUDK01000031	GT2_Glyco_tranf_2_3(58-329)	-	GT2	N	2
	H599_RS0116495||NZ_AUDK01000031	PL1_2(373-560)	CE8(10)+PL1(3)+CBM6(62)	PL1_2	Y(1-27)	3
	H599_RS0116800||NZ_AUDK01000032	GH43_28(71-360)+CBM32(429-534)	GH43(32)+CBM32(41)	GH43_28	Y(1-26)	3
	H599_RS0116810|bglX|NZ_AUDK01000032	GH3(92-313)	GH3(2)+CBM6(54)	GH3	Y(1-26)	3
	H599_RS0116815||NZ_AUDK01000032	CE1(33-156)	-	-	Y(1-19)	1
	H599_RS0116820||NZ_AUDK01000032	GH144(40-453)	GH144(1)	GH144	Y(1-28)	3
	H599_RS0117215||NZ_AUDK01000034	GH30_4(43-542)	GH30(10)	GH30_4	Y(1-25)	3
	H599_RS0117220||NZ_AUDK01000034	GH2(28-744)	GH2(9)	GH2	Y(1-22)	3
	H599_RS0117230||NZ_AUDK01000034	GH43_19(82-313)+GH43_34(340-628)	GH43(16)	GH43_19+GH43_34	Y(1-21)	3
	H599_RS0117360||NZ_AUDK01000037	GH43_37(64-300)+CBM61(360-529)	CBM61(5)	CBM61+GH43	N	3
	H599_RS0117790||NZ_KE384374	GT105(93-217)	-	GT0	N	2
	H599_RS0117795||NZ_KE384374	GT2_Glycos_transf_2(5-165)	-	GT2	N	2
	H599_RS0117950||NZ_KE384374	CE1(363-610)	-	-	N	1
	H599_RS0117955|mtgA|NZ_KE384374	GT51(72-235)	GT51(10)	GT51	N	3
	H599_RS0117975||NZ_KE384374	GH97(11-698)	GH97(1)	GH97	Y(1-20)	3
	H599_RS0118005||NZ_KE384374	GH13(168-490)	-	GH13	Y(1-31)	2
	H599_RS0118040||NZ_KE384374	GT9(110-328)	GT9(111)	GT9	N	3
	H599_RS0118095||NZ_KE384374	GH63(418-866)	GH0(2)	GH0	N	3
	H599_RS0118220||NZ_KE384374	GT2_Glycos_transf_2(6-173)	GT2(55)	GT2	N	3
	H599_RS0118530||NZ_KE384375	GH109(2-138)	-	-	N	1
	H599_RS0118645|bshB1|NZ_KE384375	CE14(6-111)	CE14(3)	CE14	N	3
	H599_RS0118920||NZ_KE384376	GT2_Glycos_transf_2(5-122)	-	-	N	1
	H599_RS18925||NZ_AUDK01000001	PL9_1(127-470)	PL9(14)	PL9_1	Y(1-24)	3
	H599_RS18945||NZ_AUDK01000001	CE8(53-337)	CE8(3)	CE8+PL10_1	Y(1-27)	3
	H599_RS18950||NZ_AUDK01000001	GH89(68-725)	GH89(1)+CBM32(43)	GH89	Y(1-23)	3
	H599_RS18965||NZ_AUDK01000001	GH28(92-449)	GH28(43)	GH28	Y(1-29)	3
	H599_RS18970||NZ_AUDK01000001	GH106(24-900)	GH106(2)	GH106	Y(1-23)	3
	H599_RS18975||NZ_AUDK01000001	PL22(47-194)+PL22_2(206-410)	PL22(2)	PL22	Y(1-23)	3
	H599_RS19020||NZ_AUDK01000001	PL42(51-340)	GH145(5)	PL42	Y(1-35)	3
	H599_RS19105||NZ_AUDK01000002	GH28(75-445)	GH28(21)	GH28	Y(1-23)	3
	H599_RS19195||NZ_AUDK01000003	GH26(38-351)	GH26(9)+CBM23(1)	GH26	Y(1-19)	3
	H599_RS19240||NZ_AUDK01000004	CE1(50-269)	CE1(5)+GH10(47)	CBM48+CE0	Y(1-23)	3
	H599_RS19255||NZ_AUDK01000004	PL40(1-924)	-	PL40	Y(1-21)	2
	H599_RS19395||NZ_AUDK01000010	GH3(79-296)	GH3(85)	GH3	N	3
	H599_RS19445||NZ_AUDK01000012	GH139(3-761)	GH139(1)	GH139	Y(1-19)	3
	H599_RS19450||NZ_AUDK01000012	CBM67(177-346)+GH78(370-882)	GH78(6)+CBM67(19)	GH78	Y(1-22)	3
	H599_RS19600||NZ_AUDK01000016	GH43_26(29-328)	GH43(1)+CBM42(3)	GH43_26	Y(1-22)	3
	H599_RS19655||NZ_AUDK01000017	GH92(239-729)	GH92(1)	GH92	Y(1-25)	3
	H599_RS19670||NZ_AUDK01000017	CE8(38-324)	CE8(3)	CE8	Y(1-21)	3
	H599_RS19760||NZ_AUDK01000019	GT2_Glycos_transf_2(5-131)	-	-	N	1
	H599_RS19770||NZ_AUDK01000019	GT2_Glyco_tranf_2_5(3-215)	-	GT0	N	2
	H599_RS19810||NZ_AUDK01000020	PL1_2(85-278)	PL1(3)+CBM6(62)	PL1_2	Y(1-34)	3
	H599_RS19860||NZ_AUDK01000023	GH32(261-561)	-	GH32	N	2
	H599_RS19865||NZ_AUDK01000023	GH32(31-346)	GH32(13)+CBM38(1)+CBM66(1)	GH32	N	3
	H599_RS19870||NZ_AUDK01000023	GH28(74-420)	GH28(16)	GH28	N	3
	H599_RS20150||NZ_KE384374	GH13_10(402-559)	GH13(54)+CBM48(22)	CBM48+GH13	Y(1-19)	3
	H599_RS20195||NZ_AUDK01000001	PL1(209-379)+CBM77(658-766)+CE8(2003-2373)	CE8(45)+PL1(20)+CBM77(1)	CBM77+CE8+PL1	Y(1-20)	3
	H599_RS20235||NZ_AUDK01000003	GT83(7-481)	GT83(66)	GT83	N	3
	H599_RS20320||NZ_AUDK01000015	GH32(67-339)	-	GH32	N	2
	H599_RS20340||NZ_AUDK01000016	GH16_10(167-366)	GH16(76)	GH16_10	Y(1-32)	3
	H599_RS20380||NZ_AUDK01000019	GT2_Glycos_transf_2(6-136)	-	GT2	N	2
	H599_RS20395||NZ_AUDK01000024	CBM35(402-518)	GH36(18)+CBM35(30)	CBM35+GH36	Y(1-22)	3
	H599_RS20405||NZ_AUDK01000024	PL11_1(467-1052)	PL11(1)+CBM2(38)+CBM35(24)	PL11_1	Y(1-29)	3
	H599_RS20410||NZ_AUDK01000024	CE6(83-180)+CE4(259-390)	CE6(7)	-	N	2
	H599_RS20475||NZ_AUDK01000002	GH43_19(74-315)+GH43_29(352-625)	GH43(105)+CBM66(6)	GH43_19+GH43_29	N	3
	H599_RS20590|pelA|NZ_AUDK01000017	PL10_1(212-504)	PL10(11)	PL10_1	Y(1-23)	3
	H599_RS20725||NZ_AUDK01000003	PL11(498-1096)	CE12(12)+PL11(1)+CBM2(38)+CBM35(24)	PL11_1	N	3
	H599_RS21275||NZ_AUDK01000034	GH27(2-167)	-	GH27	N	2
	H599_RS0105520||NZ_AUDK01000004	-	CE8(53)	CBM3	N	2
	H599_RS0106325||NZ_AUDK01000005	-	GH18(32)	-	N	1
	H599_RS21270||NZ_AUDK01000034	-	GH27(2)+CBM51(16)	GH27	Y(1-23)	2
	H599_RS19520||NZ_AUDK01000014	-	GH3(18)	GH3	Y(1-30)	2
	H599_RS0113910|gldJ|NZ_AUDK01000020	-	GH33(43)+CBM6(53)	-	Y(1-23)	1
	H599_RS0100305|gldK|NZ_AUDK01000001	-	GH33(43)+CBM6(53)	-	Y(1-21)	1
	H599_RS0115305||NZ_AUDK01000024	-	GH36(18)+CBM35(30)	GH36	N	2
	H599_RS0115095||NZ_AUDK01000023	-	PL0(13)	-	Y(1-23)	1
	H599_RS0118335||NZ_KE384374	-	GT0(100)	GT0	N	2
	H599_RS0113210||NZ_AUDK01000019	-	GT0(115)	GT0	N	2
	H599_RS0113940||NZ_AUDK01000020	-	GT0(191)+GT2(244)+GT4(100)	GT4	N	2
	H599_RS0113215||NZ_AUDK01000019	-	GT0(217)	GT0	N	2
	H599_RS0113745||NZ_AUDK01000020	-	GT1(29)	GT1	N	2
	H599_RS0110310||NZ_AUDK01000013	-	GT4(175)	GT4	N	2
	H599_RS0103295||NZ_AUDK01000002	-	CBM48(53)	-	N	1
	H599_RS0116460|cysM|NZ_AUDK01000030	-	CBM5(68)	-	N	1
	H599_RS0100035||NZ_AUDK01000001	-	-	CE8	N	1
	H599_RS0100175||NZ_AUDK01000001	-	-	GH89	N	1
	H599_RS0100355|groL|NZ_AUDK01000001	-	-	GH13	N	1
	H599_RS0100405||NZ_AUDK01000001	-	-	GH13	N	1
	H599_RS0100455||NZ_AUDK01000001	-	-	GH32	N	1
	H599_RS0101240|dnaE|NZ_AUDK01000001	-	-	GH13_30	N	1
	H599_RS0101370||NZ_AUDK01000001	-	-	GT43	Y(1-20)	1
	H599_RS0101415||NZ_AUDK01000001	-	-	CBM62	Y(1-24)	1
	H599_RS0101510|uxuA|NZ_AUDK01000001	-	-	GH35	N	1
	H599_RS0101630||NZ_AUDK01000001	-	-	GT2	N	1
	H599_RS0101720|aspS|NZ_AUDK01000001	-	-	GT83	N	1
	H599_RS0102150||NZ_AUDK01000002	-	-	GH0	N	1
	H599_RS0102320||NZ_AUDK01000002	-	-	GH43_29	Y(1-25)	1
	H599_RS0102335||NZ_AUDK01000002	-	-	GH146	Y(1-23)	1
	H599_RS0102380|infB|NZ_AUDK01000002	-	-	GT2	N	1
	H599_RS0102725||NZ_AUDK01000002	-	-	CBM50	N	1
	H599_RS0102760||NZ_AUDK01000002	-	-	GH105+GH28	Y(1-20)	1
	H599_RS0102950|acs|NZ_AUDK01000002	-	-	GH1	N	1
	H599_RS0103230|purH|NZ_AUDK01000002	-	-	GH13_23	N	1
	H599_RS0103810||NZ_AUDK01000003	-	-	GH23	N	1
	H599_RS0104450||NZ_AUDK01000003	-	-	CBM6+GH43_16	Y(1-21)	1
	H599_RS0104510||NZ_AUDK01000003	-	-	GH35	Y(1-30)	1
	H599_RS0104610|prfA|NZ_AUDK01000004	-	-	GH23	N	1
	H599_RS0105440||NZ_AUDK01000004	-	-	GH43_1	N	1
	H599_RS0105465||NZ_AUDK01000004	-	-	GH11+3.2.1.8	N	1
	H599_RS0105490||NZ_AUDK01000004	-	-	CBM13	N	1
	H599_RS0105570||NZ_AUDK01000004	-	-	GH32	N	1
	H599_RS0105885||NZ_AUDK01000005	-	-	CBM50	N	1
	H599_RS0105955||NZ_AUDK01000005	-	-	GH23	N	1
	H599_RS0106045|rpoC|NZ_AUDK01000005	-	-	GH1	N	1
	H599_RS0106060||NZ_AUDK01000005	-	-	GH1	N	1
	H599_RS0106085||NZ_AUDK01000005	-	-	CBM50	N	1
	H599_RS0106345||NZ_AUDK01000005	-	-	GT47	N	1
	H599_RS0106400|gatB/aspS|NZ_AUDK01000005	-	-	GT83	N	1
	H599_RS0107210||NZ_AUDK01000006	-	-	GT1	N	1
	H599_RS0107780||NZ_AUDK01000007	-	-	GH43_28	N	1
	H599_RS0107860||NZ_AUDK01000007	-	-	GH97	Y(1-21)	1
	H599_RS0108065|acs|NZ_AUDK01000007	-	-	GH1	N	1
	H599_RS0117755||NZ_KE384374	-	-	CBM50	N	1
	H599_RS0118190|leuS|NZ_KE384374	-	-	GT4	N	1
	H599_RS0118330||NZ_KE384374	-	-	CBM50	Y(1-21)	1
	H599_RS0108775|clpB|NZ_AUDK01000010	-	-	GT4	N	1
	H599_RS0108920||NZ_AUDK01000010	-	-	CBM50	Y(1-30)	1
	H599_RS0108960||NZ_AUDK01000011	-	-	GT4	N	1
	H599_RS0109720||NZ_AUDK01000012	-	-	GH28	Y(1-31)	1
	H599_RS0109840||NZ_AUDK01000012	-	-	GH33	Y(1-31)	1
	H599_RS0110120||NZ_AUDK01000013	-	-	GH43_18	Y(1-20)	1
	H599_RS0110125||NZ_AUDK01000013	-	-	GH43_18	N	1
	H599_RS0110170||NZ_AUDK01000013	-	-	CBM50	Y(1-21)	1
	H599_RS0110475|katG|NZ_AUDK01000013	-	-	AA2	N	1
	H599_RS0110615|proS|NZ_AUDK01000013	-	-	GH28	N	1
	H599_RS0111015|thrS|NZ_AUDK01000014	-	-	GH28	N	1
	H599_RS0111185||NZ_AUDK01000014	-	-	CBM50	N	1
	H599_RS0111555||NZ_AUDK01000015	-	-	GH32	N	1
	H599_RS0111565||NZ_AUDK01000015	-	-	GH35	Y(1-21)	1
	H599_RS0111640|uxuA|NZ_AUDK01000015	-	-	GH35	N	1
	H599_RS0111880|atpD|NZ_AUDK01000016	-	-	GT58	N	1
	H599_RS0112075||NZ_AUDK01000016	-	-	GH3	N	1
	H599_RS0113025|rfbB|NZ_AUDK01000019	-	-	GT2	N	1
	H599_RS0113060|rfbG|NZ_AUDK01000019	-	-	GT9	N	1
	H599_RS0113110||NZ_AUDK01000019	-	-	GT2	N	1
	H599_RS0113150|rfbA|NZ_AUDK01000019	-	-	GT2	N	1
	H599_RS0113225||NZ_AUDK01000019	-	-	GT0	N	1
	H599_RS0113280||NZ_AUDK01000019	-	-	GT2	N	1
	H599_RS0113455||NZ_AUDK01000019	-	-	GH5_11	N	1
	H599_RS0113525|eno|NZ_AUDK01000020	-	-	GH13_31	N	1
	H599_RS0113675|fusA|NZ_AUDK01000020	-	-	GH38	N	1
	H599_RS0113970||NZ_AUDK01000021	-	-	CE8	N	1
	H599_RS0114480|lepA|NZ_AUDK01000022	-	-	GH28	N	1
	H599_RS0114930||NZ_AUDK01000023	-	-	GH35	Y(1-27)	1
	H599_RS0114940||NZ_AUDK01000023	-	-	GH32	N	1
	H599_RS0115300||NZ_AUDK01000024	-	-	GH11+3.2.1.8	Y(1-24)	1
	H599_RS0115375|thrS|NZ_AUDK01000025	-	-	GH28	N	1
	H599_RS0115600||NZ_AUDK01000025	-	-	GT2	N	1
	H599_RS0118610||NZ_KE384375	-	-	CBM50	Y(1-19)	1
	H599_RS0118655||NZ_KE384375	-	-	CBM50	Y(1-20)	1
	H599_RS0116030||NZ_AUDK01000029	-	-	GH39	N	1
	H599_RS0116045|metH|NZ_AUDK01000029	-	-	GH39	N	1
	H599_RS0116240|uxuA|NZ_AUDK01000030	-	-	GH35	N	1
	H599_RS0116270||NZ_AUDK01000030	-	-	GH13_11	N	1
	H599_RS0116275|fahA|NZ_AUDK01000030	-	-	CBM50	N	1
	H599_RS0116320||NZ_AUDK01000030	-	-	GH65	N	1
	H599_RS0117310|fahA|NZ_AUDK01000037	-	-	CBM50	N	1
	H599_RS0117420|mgrA|NZ_AUDK01000038	-	-	CE12	N	1
GCF_000425445	Gene ID	HMMER	Hotpep	DIAMOND	Signalp	#ofTools	H
	H600_RS0100025||NZ_AUDL01000004	GH13_10(400-720)	GH13(54)+CBM48(22)	CBM48+GH13	Y(1-19)	3
	H600_RS0100060||NZ_AUDL01000004	GH65(323-703)	GH65(1)	GH65	N	3
	H600_RS0100065||NZ_AUDL01000004	GH97(11-699)	GH97(1)	GH97	Y(1-21)	3
	H600_RS0100070||NZ_AUDL01000004	GH13_20(165-485)	-	GH13	Y(1-26)	2
	H600_RS0100075||NZ_AUDL01000004	GH13_19(172-420)	GH13(35)	GH13_19	Y(1-23)	3
	H600_RS0100180||NZ_AUDL01000004	GT2_Glyco_tranf_2_3(39-263)	-	GT2	N	2
	H600_RS0101060||NZ_AUDL01000004	GH109(2-161)	-	-	N	1
	H600_RS0101465||NZ_AUDL01000004	PL1(207-379)+CBM77(747-848)	PL1(20)+CBM77(1)	CBM77+PL1	Y(1-20)	3
	H600_RS0101530||NZ_AUDL01000004	GH13(59-348)	-	GH13	Y(1-25)	2
	H600_RS0101535||NZ_AUDL01000004	GH97(23-712)	GH97(1)	GH97	Y(1-34)	3
	H600_RS0102020||NZ_AUDL01000004	GH51(202-546)	GH51(3)	GH51	Y(1-24)	3
	H600_RS0102025||NZ_AUDL01000004	GH127(52-596)	GH127(2)	GH127	Y(1-23)	3
	H600_RS0102030||NZ_AUDL01000004	GH43_5(28-323)	GH43(53)	GH43_5	Y(1-24)	3
	H600_RS0102035||NZ_AUDL01000004	GH43_29(26-303)	GH43(37)	GH43_29	Y(1-22)	3
	H600_RS0102040||NZ_AUDL01000004	GH43_4(77-432)	-	GH43_4	Y(1-29)	2
	H600_RS0102045||NZ_AUDL01000004	GH51(25-513)	GH51(2)	GH51	Y(1-21)	3
	H600_RS0102235||NZ_AUDL01000004	CE4(65-184)	CE4(119)	CE4	N	3
	H600_RS0102270||NZ_AUDL01000004	GT2_Glycos_transf_2(17-161)	-	GT2	N	2
	H600_RS0102425||NZ_AUDL01000004	GT9(65-299)	GT9(32)	GT9	N	3
	H600_RS0102465||NZ_AUDL01000004	GT2_Glycos_transf_2(6-129)	-	GT2	N	2
	H600_RS0102475||NZ_AUDL01000004	GT4(194-330)	GT4(122)	GT4	N	3
	H600_RS0102490||NZ_AUDL01000004	GT4(189-333)	-	GT4	N	2
	H600_RS0102795||NZ_AUDL01000004	GH23(140-275)	GH23(72)+CBM50(70)	CBM50+GH23	Y(1-21)	3
	H600_RS0103090||NZ_AUDL01000004	GT51(69-246)	GT51(16)	GT51	N	3
	H600_RS0103250||NZ_AUDL01000004	GH43_9(33-297)	GH43(26)	GH43_9	N	3
	H600_RS0103395||NZ_AUDL01000004	GT51(431-586)	-	GT51	N	2
	H600_RS0103405||NZ_AUDL01000004	CE1(26-237)	-	-	N	1
	H600_RS0103420||NZ_AUDL01000004	GT5(5-230)	GT5(12)	GT5	N	3
	H600_RS0104025||NZ_AUDL01000008	GT2_Glycos_transf_2(4-135)	GT2(102)	GT2	N	3
	H600_RS0104205||NZ_AUDL01000008	GH20(144-513)	GH20(12)+CBM32(109)	GH20	Y(1-19)	3
	H600_RS0104255||NZ_AUDL01000008	GH92(244-736)	GH92(1)	GH92	Y(1-23)	3
	H600_RS0104270||NZ_AUDL01000008	GH92(254-776)	GH92(10)	GH92	Y(1-25)	3
	H600_RS0104295||NZ_AUDL01000008	GH29(18-357)	GH29(7)	GH29	Y(1-23)	3
	H600_RS0104325||NZ_AUDL01000008	GH3(112-331)	GH3(41)	GH3	Y(1-20)	3
	H600_RS0104330||NZ_AUDL01000008	GH29(24-336)	GH29(6)	GH29	N	3
	H600_RS0104335||NZ_AUDL01000008	GH2(30-677)	GH2(36)+CBM32(36)+CBM35(33)+CBM6(37)+CBM67(7)	GH2	N	3
	H600_RS0104375||NZ_AUDL01000008	CE1(302-504)	-	-	Y(1-21)	1
	H600_RS0104390||NZ_AUDL01000008	GH29(33-354)+CBM32(577-702)	GH29(1)+CBM32(30)	GH29	Y(1-20)	3
	H600_RS0104395||NZ_AUDL01000008	GH92(265-742)	GH92(5)	GH92	Y(1-26)	3
	H600_RS0104400||NZ_AUDL01000008	GH29(17-397)	GH29(4)	GH29	Y(1-21)	3
	H600_RS0104405||NZ_AUDL01000008	GH20(158-512)	GH20(1)+CBM32(109)	GH20	Y(1-29)	3
	H600_RS0104410||NZ_AUDL01000008	GH2(55-925)	GH2(1)+CBM51(5)+CBM67(4)	GH2	Y(1-21)	3
	H600_RS0104415||NZ_AUDL01000008	CBM9(43-226)	CBM9(2)	CBM0	Y(1-22)	3
	H600_RS0104420||NZ_AUDL01000008	GH130(17-317)	GH130(1)	GH130	N	3
	H600_RS0104460||NZ_AUDL01000008	GH125(70-471)	GH125(1)	GH125	Y(1-28)	3
	H600_RS0104465||NZ_AUDL01000008	GH92(234-741)	GH92(2)+GH94(12)	GH92	Y(1-20)	3
	H600_RS0104470||NZ_AUDL01000008	GH92(254-745)	GH92(1)	GH92	Y(1-27)	3
	H600_RS0104475||NZ_AUDL01000008	GH2(218-647)	GH2(7)	GH2	Y(1-25)	3
	H600_RS0104540||NZ_AUDL01000008	GH2(28-527)	GH2(53)	GH2	Y(1-20)	3
	H600_RS0104545||NZ_AUDL01000008	GH50(114-460)	GH50(6)	GH50	Y(1-20)	3
	H600_RS0104555||NZ_AUDL01000008	GH3(102-330)	GH3(28)	GH3	Y(1-23)	3
	H600_RS0104560||NZ_AUDL01000008	GH10(42-361)	GH10(50)	GH10	N	3
	H600_RS0104580||NZ_AUDL01000008	GH130(259-484)	GH130(3)	GH130	N	3
	H600_RS0104650||NZ_AUDL01000008	AA1(40-541)	-	-	N	1
	H600_RS0104700||NZ_AUDL01000008	GH55(385-663)	GH55(8)	GH55	Y(1-28)	3
	H600_RS0104780||NZ_AUDL01000008	GT4(175-314)	-	GT4	N	2
	H600_RS0104800||NZ_AUDL01000008	GT2_Glycos_transf_2(43-159)	-	GT2	N	2
	H600_RS0105125||NZ_AUDL01000008	GH25(89-262)	GH25(41)	GH25	N	3
	H600_RS0105155||NZ_AUDL01000008	GT4(178-331)	-	GT4	N	2
	H600_RS0105160||NZ_AUDL01000008	GT4(200-333)	-	GT4	N	2
	H600_RS0105175||NZ_AUDL01000008	GT2_Glycos_transf_2(4-140)	-	GT2	N	2
	H600_RS0105180||NZ_AUDL01000008	GT2_Glycos_transf_2(204-362)	-	GT2	N	2
	H600_RS0105185||NZ_AUDL01000008	GT4(191-351)	-	GT4	N	2
	H600_RS0105200||NZ_AUDL01000008	GT4(182-325)	-	GT4	N	2
	H600_RS0105255||NZ_AUDL01000008	GT2_Glycos_transf_2(8-120)	-	GT2	N	2
	H600_RS0105260||NZ_AUDL01000008	GT4(228-383)	-	GT4	N	2
	H600_RS0105290||NZ_AUDL01000008	GT4(204-355)	-	-	N	1
	H600_RS0105425||NZ_AUDL01000008	GT2_Glycos_transf_2(13-150)	-	GT2	N	2
	H600_RS0105895||NZ_AUDL01000008	GT2_Glycos_transf_2(5-139)	-	GT2	N	2
	H600_RS0106300||NZ_AUDL01000011	PL42(37-327)	GH145(5)	PL42	Y(1-22)	3
	H600_RS0106430||NZ_AUDL01000011	GT4(232-368)	-	GT4	N	2
	H600_RS0106445||NZ_AUDL01000011	GT2_Glycos_transf_2(5-127)	GT2(47)	-	N	2
	H600_RS0106495||NZ_AUDL01000011	GT2_Glycos_transf_2(4-182)	-	GT2	N	2
	H600_RS0106630||NZ_AUDL01000011	CE2(140-353)	CE2(7)	CE2	N	3
	H600_RS0106640|bglX|NZ_AUDL01000011	GH3(106-330)	GH3(5)	GH3	Y(1-23)	3
	H600_RS0106650||NZ_AUDL01000011	GH97(15-658)	GH97(2)	GH97	Y(1-19)	3
	H600_RS0106655||NZ_AUDL01000011	GH5_7(62-375)	GH5(89)	GH5_7	Y(1-23)	3
	H600_RS0106660||NZ_AUDL01000011	GH26(52-372)	GH26(9)+CBM23(1)	GH26	Y(1-23)	3
	H600_RS0106670||NZ_AUDL01000011	GH130(62-369)	GH130(2)	GH130	N	3
	H600_RS0106680||NZ_AUDL01000011	GH26(32-340)	GH26(9)	GH26	Y(1-21)	3
	H600_RS0106705||NZ_AUDL01000011	GH27(131-387)	GH27(15)+CBM51(3)	GH27	Y(1-19)	3
	H600_RS0106710||NZ_AUDL01000011	GH5_2(40-274)	GH5(32)	GH5_2	N	3
	H600_RS0107210||NZ_AUDL01000011	GH1(11-449)	GH1(51)	GH1	N	3
	H600_RS0107235||NZ_AUDL01000011	GH67(22-693)	GH67(1)	GH67	Y(1-20)	3
	H600_RS0107250||NZ_AUDL01000011	GH115(39-663)	GH115(1)	GH115	Y(1-26)	3
	H600_RS0107255||NZ_AUDL01000011	GH10(27-362)	GH10(31)	GH10	N	3
	H600_RS0107265||NZ_AUDL01000011	GH43_1(22-331)	GH43(8)	GH43_1	N	3
[truncated: 39,012 more rows]
