# Supplementary material for: Pangenome analysis provides insights into the genetic diversity, metabolic versatility, and evolution of the genus Flavobacterium
Source: Microbiol Spectr. 2023 Aug 18;11(5):e01003-23. doi: 10.1128/spectrum.01003-23 (PMC10655711; doi:10.1128/spectrum.01003-23)
Supplement: Table S5 — Antibacterial biocide and metal resistance genes in 187 genomes analyzed by BacMed. [file spectrum.01003-23-s0007.xlsx]

## Sheet: resistance
Isolation source (habitats)	No. of gene	Feature
Terrestrial (n=92)
Arsenic (As)	9	metal
Benzylkonium Chloride (BAC) [class: Quaternary Ammonium Compounds (QACs)], Ethidium Bromide [class: Phenanthridine], Acriflavine [class: Acridine], Chlorhexidine [class: Biguanides], Pyronin Y [class: Xanthene], Rhodamine 6G [class: Xanthene], Methyl Viologen [class: Paraquat], Tetraphenylphosphonium (TPP) [class: Quaternary Ammonium Compounds (QACs)], 4,6-diamidino-2-phenylindole (DAPI) [class: …	22	biocide
Cadmium (Cd), Hydrogen Peroxide (H2O2) [class: Peroxides]	9	biocide
Copper (Cu)	4	metal
Mercury (Hg)	41	metal
Mercury (Hg), Phenylmercury Acetate [class: Organo-mercury]	5	biocide
Nickel (Ni), Cobalt (Co)	2	metal
Host-associated (n=31)
Arsenic (As)	7	metal
Benzylkonium Chloride (BAC) [class: Quaternary Ammonium Compounds (QACs)], Ethidium Bromide [class: Phenanthridine], Acriflavine [class: Acridine], Chlorhexidine [class: Biguanides], Pyronin Y [class: Xanthene], Rhodamine 6G [class: Xanthene], Methyl Viologen [class: Paraquat], Tetraphenylphosphonium (TPP) [class: Quaternary Ammonium Compounds (QACs)], 4,6-diamidino-2-phenylindole (DAPI) [class: …	12	biocide
Mercury (Hg)	10	metal
Mercury (Hg), Phenylmercury Acetate [class: Organo-mercury]	1	biocide
Nickel (Ni), Cobalt (Co)	1	metal
Marine (n=16)
Arsenic (As)	2	metal
Benzylkonium Chloride (BAC) [class: Quaternary Ammonium Compounds (QACs)], Ethidium Bromide [class: Phenanthridine], Acriflavine [class: Acridine], Chlorhexidine [class: Biguanides], Pyronin Y [class: Xanthene], Rhodamine 6G [class: Xanthene], Methyl Viologen [class: Paraquat], Tetraphenylphosphonium (TPP) [class: Quaternary Ammonium Compounds (QACs)], 4,6-diamidino-2-phenylindole (DAPI) [class: …	4	biocide
Cadmium (Cd), Hydrogen Peroxide (H2O2) [class: Peroxides]	2	biocide
Mercury (Hg)	7	metal
Mercury (Hg), Phenylmercury Acetate [class: Organo-mercury]	1	biocide

## Sheet: resistance_list
Genome	Isolation	Locus_tag	Subject	Gene	Description	Organism	Location	Compounds	Percent identity	Match length	E-value	Score per length
GCF_000016645	T	FJOH_RS08170||NC_009441	gi|947581698|ref|WP_056245140.1|	abeS	Disinfectant resistance protein abeS. It can confer resistance to antibiotics such as erythromycin, novomycin, amikacin, ciprofloxacin, norfloxacin, tetracycline, trimethoporin and dyes, QACs etc.	Flavobacterium sp. Leaf82	Chromosome	Benzylkonium Chloride (BAC) [class: Quaternary Ammonium Compounds (QACs)], Ethidium Bromide [class: Phenanthridine], Acriflavine [class: Acridine], Chlorhexidine [class: Biguanides], Pyronin Y [class: Xanthene], Rhodamine 6G [class: Xanthene], Methyl Viologen [class: Paraquat], Tetraphenylphosphonium (TPP) [class: Quaternary Ammonium Compounds (QACs)], 4,6-diamidino-2-phenylindole (DAPI) [class: …	86.4	110	1.1e-44	1.62455
	T	FJOH_RS15510|arsB|NC_009441	gi|503398274|ref|WP_013632935.1|	acr3	Seems to confer resistance to arsenite by allowing cells to extrude this compound. Could be part of an arsenite extrusion pump. Deletion of the arsB gene results in both an aresenite- and arsenate-sensitive phenotype in the absence of IPTG.	Pseudopedobacter saltans	Chromosome	Arsenic (As)	84.5	342	3.5e-161	1.65906
	T	FJOH_RS16050||NC_009441	gi|495739132|ref|WP_008463711.1|	merR	Mercuric resistance operon regulatory protein.	Flavobacterium	Chromosome	Mercury (Hg)	100	124	1.8e-62	1.91935
	T	FJOH_RS16055|merTP|NC_009441	gi|500935134|ref|WP_012025077.1|	merT-P	A novel putative transport protein consisting of a fusion between the integral membrane Hg(II) transporter MerT and the periplasmic Hg(II)-binding protein MerP.	Flavobacterium johnsoniae	Chromosome	Mercury (Hg)	100	199	7.7e-108	1.95678
Genome	Isolation	Locus_tag	Subject	Gene	Description	Organism	Location	Compounds	Percent identity	Match length	E-value	Score per length
GCF_000243275	H	MYROD_RS00820|merTP|NZ_CM001437	gi|489075310|ref|WP_002985260.1|	merT-P		Myroides odoratus		Mercury (Hg)	100	195	2.5e-103	1.92
Genome	Isolation	Locus_tag	Subject	Gene	Description	Organism	Location	Compounds	Percent identity	Match length	E-value	Score per length
GCF_000378485	T	F565_RS22765||NZ_KB899976	gi|519058932|ref|WP_020214807.1|	merP		Flavobacterium rivuli		Mercury (Hg)	100	139	7.3e-71	1.91727
Genome	Isolation	Locus_tag	Subject	Gene	Description	Organism	Location	Compounds	Percent identity	Match length	E-value	Score per length
GCF_000422685	T	G507_RS0107245||NZ_AUGN01000012	gi|652315087|ref|WP_026716881.1|	copB	It is a thermophilic Cu2+-ATPase in Archaeoglobus fulgidus. Required for the copper-inducible expression of copper resistance; part of the copper resistance determinant system.	Flavobacterium gelidilacus	Chromosome	Copper (Cu)	100	698	0	1.79183
Genome	Isolation	Locus_tag	Subject	Gene	Description	Organism	Location	Compounds	Percent identity	Match length	E-value	Score per length
GCF_000422705	T	G508_RS0117120|merTP|NZ_KE383907	gi|489068479|ref|WP_002978464.1|	merT-P	A novel putative transport protein consisting of a fusion between the integral membrane Hg(II) transporter MerT and the periplasmic Hg(II)-binding protein MerP.	Bacteroidetes	Chromosome	Mercury (Hg)	100	197	2.9e-107	1.96701
	T	G508_RS0117125||NZ_KE383907	gi|489068481|ref|WP_002978466.1|	merR	Mercuric resistance operon regulatory protein.	Bacteroidetes	Chromosome	Mercury (Hg)	100	124	1.9e-64	1.97258
	T	G508_RS0109985|arsB|NZ_AUGO01000007	gi|652158559|ref|WP_026705183.1|	acr3	Seems to confer resistance to arsenite by allowing cells to extrude this compound. Could be part of an arsenite extrusion pump. Deletion of the arsB gene results in both an aresenite- and arsenate-sensitive phenotype in the absence of IPTG.	Flavobacterium soli	Chromosome	Arsenic (As)	100	344	2.8e-182	1.8532
Genome	Isolation	Locus_tag	Subject	Gene	Description	Organism	Location	Compounds	Percent identity	Match length	E-value	Score per length
GCF_000422725	T	G509_RS21725||NZ_AUGP01000025	gi|519058932|ref|WP_020214807.1|	merP		Flavobacterium rivuli		Mercury (Hg)	84.3	134	1.2e-57	1.66119
Genome	Isolation	Locus_tag	Subject	Gene	Description	Organism	Location	Compounds	Percent identity	Match length	E-value	Score per length
GCF_000425425	T	H599_RS0101800||NZ_AUDK01000001	gi|652305852|ref|WP_026712547.1|	frnE		Flavobacterium daejeonense		Cadmium (Cd), Hydrogen Peroxide (H2O2) [class: Peroxides]	100	238	9.7e-134	1.99874
Genome	Isolation	Locus_tag	Subject	Gene	Description	Organism	Location	Compounds	Percent identity	Match length	E-value	Score per length
GCF_000425445	H	H600_RS0111740|merTP|NZ_KE384377	gi|652331730|ref|WP_026728956.1|	merT-P	A novel putative transport protein consisting of a fusion between the integral membrane Hg(II) transporter MerT and the periplasmic Hg(II)-binding protein MerP.	Flavobacterium denitrificans	Chromosome	Mercury (Hg)	100	199	4.5e-108	1.9608
	H	H600_RS0111745||NZ_KE384377	gi|652331731|ref|WP_026728957.1|	merR	Mercuric resistance operon regulatory protein.	Flavobacterium	Chromosome	Mercury (Hg)	100	124	3.2e-64	1.96613
	H	H600_RS0109975||NZ_AUDL01000014	gi|947581698|ref|WP_056245140.1|	abeS	Disinfectant resistance protein abeS. It can confer resistance to antibiotics such as erythromycin, novomycin, amikacin, ciprofloxacin, norfloxacin, tetracycline, trimethoporin and dyes, QACs etc.	Flavobacterium sp. Leaf82	Chromosome	Benzylkonium Chloride (BAC) [class: Quaternary Ammonium Compounds (QACs)], Ethidium Bromide [class: Phenanthridine], Acriflavine [class: Acridine], Chlorhexidine [class: Biguanides], Pyronin Y [class: Xanthene], Rhodamine 6G [class: Xanthene], Methyl Viologen [class: Paraquat], Tetraphenylphosphonium (TPP) [class: Quaternary Ammonium Compounds (QACs)], 4,6-diamidino-2-phenylindole (DAPI) [class: …	80.9	110	6.9e-42	1.54091
Genome	Isolation	Locus_tag	Subject	Gene	Description	Organism	Location	Compounds	Percent identity	Match length	E-value	Score per length
GCF_000425505	M	H603_RS0106535||NZ_AUDO01000009	gi|737706738|ref|WP_035675584.1|	frnE		Flavobacterium frigidarium		Cadmium (Cd), Hydrogen Peroxide (H2O2) [class: Peroxides]	100	238	3.6e-136	2.03277
Genome	Isolation	Locus_tag	Subject	Gene	Description	Organism	Location	Compounds	Percent identity	Match length	E-value	Score per length
GCF_000430025	T	G498_RS0109275||NZ_AUCZ01000017	gi|652597868|ref|WP_026980929.1|	merR	Mercuric resistance operon regulatory protein.	Flavobacterium suncheonense	Chromosome	Mercury (Hg)	100	124	2.5e-64	1.96935
	T	G498_RS0109280|merTP|NZ_AUCZ01000017	gi|652597869|ref|WP_026980930.1|	merT-P	A novel putative transport protein consisting of a fusion between the integral membrane Hg(II) transporter MerT and the periplasmic Hg(II)-binding protein MerP.	Flavobacterium suncheonense	Chromosome	Mercury (Hg)	100	199	3.1e-109	1.9799
Genome	Isolation	Locus_tag	Subject	Gene	Description	Organism	Location	Compounds	Percent identity	Match length	E-value	Score per length
GCF_000455605	T	KQS_RS08180|merTP|NC_017025	gi|504201612|ref|WP_014388714.1|	merT-P	A novel putative transport protein consisting of a fusion between the integral membrane Hg(II) transporter MerT and the periplasmic Hg(II)-binding protein MerP.	Flavobacterium indicum	Chromosome	Mercury (Hg)	100	202	1e-107	1.92574
Genome	Isolation	Locus_tag	Subject	Gene	Description	Organism	Location	Compounds	Percent identity	Match length	E-value	Score per length
GCF_000498495	T	FEDK69T_RS14490||NZ_AVCS01000028	gi|652331731|ref|WP_026728957.1|	merR	Mercuric resistance operon regulatory protein.	Flavobacterium	Chromosome	Mercury (Hg)	100	124	3.2e-64	1.96613
	T	FEDK69T_RS14495|merTP|NZ_AVCS01000028	gi|737660681|ref|WP_035630394.1|	merT-P	A novel putative transport protein consisting of a fusion between the integral membrane Hg(II) transporter MerT and the periplasmic Hg(II)-binding protein MerP.	Bacteroidetes	Chromosome	Mercury (Hg)	100	199	3.4e-108	1.96281
Genome	Isolation	Locus_tag	Subject	Gene	Description	Organism	Location	Compounds	Percent identity	Match length	E-value	Score per length
GCF_000498535	T	FLJC2902T_RS15445||NZ_AVGG01000043	gi|737710418|ref|WP_035679264.1|	merR	Mercuric resistance operon regulatory protein.	Flavobacteriaceae	Chromosome	Mercury (Hg)	100	124	3.2e-64	1.96613
	T	FLJC2902T_RS15450|merTP|NZ_AVGG01000043	gi|559222065|ref|WP_023580740.1|	merT-P	A novel putative transport protein consisting of a fusion between the integral membrane Hg(II) transporter MerT and the periplasmic Hg(II)-binding protein MerP.	Flavobacterium limnosediminis	Chromosome	Mercury (Hg)	100	199	4.5e-108	1.9608
Genome	Isolation	Locus_tag	Subject	Gene	Description	Organism	Location	Compounds	Percent identity	Match length	E-value	Score per length
GCF_000686885	T	BP92_RS0106675||NZ_JMLU01000006	gi|495530297|ref|WP_008254918.1|	merP		Flavobacteria bacterium BAL38		Mercury (Hg)	85.2	122	7.6e-50	1.60738
Genome	Isolation	Locus_tag	Subject	Gene	Description	Organism	Location	Compounds	Percent identity	Match length	E-value	Score per length
GCF_000695795	T	FEM21_RS01335||NZ_JNCA01000001	gi|1219337299|ref|WP_089353071.1|	abeS	Disinfectant resistance protein abeS. It can confer resistance to antibiotics such as erythromycin, novomycin, amikacin, ciprofloxacin, norfloxacin, tetracycline, trimethoporin and dyes, QACs etc.	Flavobacterium sp. ov086	Chromosome	Benzylkonium Chloride (BAC) [class: Quaternary Ammonium Compounds (QACs)], Ethidium Bromide [class: Phenanthridine], Acriflavine [class: Acridine], Chlorhexidine [class: Biguanides], Pyronin Y [class: Xanthene], Rhodamine 6G [class: Xanthene], Methyl Viologen [class: Paraquat], Tetraphenylphosphonium (TPP) [class: Quaternary Ammonium Compounds (QACs)], 4,6-diamidino-2-phenylindole (DAPI) [class: …	89.1	110	1.4e-47	1.71182
Genome	Isolation	Locus_tag	Subject	Gene	Description	Organism	Location	Compounds	Percent identity	Match length	E-value	Score per length
GCF_000737695	H	IW20_RS14625||NZ_JPRM01000023	gi|947581698|ref|WP_056245140.1|	abeS	Disinfectant resistance protein abeS. It can confer resistance to antibiotics such as erythromycin, novomycin, amikacin, ciprofloxacin, norfloxacin, tetracycline, trimethoporin and dyes, QACs etc.	Flavobacterium sp. Leaf82	Chromosome	Benzylkonium Chloride (BAC) [class: Quaternary Ammonium Compounds (QACs)], Ethidium Bromide [class: Phenanthridine], Acriflavine [class: Acridine], Chlorhexidine [class: Biguanides], Pyronin Y [class: Xanthene], Rhodamine 6G [class: Xanthene], Methyl Viologen [class: Paraquat], Tetraphenylphosphonium (TPP) [class: Quaternary Ammonium Compounds (QACs)], 4,6-diamidino-2-phenylindole (DAPI) [class: …	90	110	1.9e-47	1.70909
Genome	Isolation	Locus_tag	Subject	Gene	Description	Organism	Location	Compounds	Percent identity	Match length	E-value	Score per length
GCF_000832125	T	IW18_RS00940|merTP|NZ_JPRK01000002	gi|753210377|ref|WP_041515696.1|	merT-P	A novel putative transport protein consisting of a fusion between the integral membrane Hg(II) transporter MerT and the periplasmic Hg(II)-binding protein MerP.	Flavobacterium	Chromosome	Mercury (Hg)	100	199	2.6e-108	1.96482
	T	IW18_RS00945||NZ_JPRK01000002	gi|495739132|ref|WP_008463711.1|	merR	Mercuric resistance operon regulatory protein.	Flavobacterium	Chromosome	Mercury (Hg)	95.2	124	3.7e-60	1.85726
	T	IW18_RS04745||NZ_JPRK01000005	gi|1045328946|ref|WP_065448073.1|	abeS	Disinfectant resistance protein abeS. It can confer resistance to antibiotics such as erythromycin, novomycin, amikacin, ciprofloxacin, norfloxacin, tetracycline, trimethoporin and dyes, QACs etc.	Flavobacterium	Chromosome	Benzylkonium Chloride (BAC) [class: Quaternary Ammonium Compounds (QACs)], Ethidium Bromide [class: Phenanthridine], Acriflavine [class: Acridine], Chlorhexidine [class: Biguanides], Pyronin Y [class: Xanthene], Rhodamine 6G [class: Xanthene], Methyl Viologen [class: Paraquat], Tetraphenylphosphonium (TPP) [class: Quaternary Ammonium Compounds (QACs)], 4,6-diamidino-2-phenylindole (DAPI) [class: …	90	110	2.4e-47	1.70545
Genome	Isolation	Locus_tag	Subject	Gene	Description	Organism	Location	Compounds	Percent identity	Match length	E-value	Score per length
GCF_001602525	H	A4F88_RS22120||NZ_LSYT01000011	gi|947581698|ref|WP_056245140.1|	abeS	Disinfectant resistance protein abeS. It can confer resistance to antibiotics such as erythromycin, novomycin, amikacin, ciprofloxacin, norfloxacin, tetracycline, trimethoporin and dyes, QACs etc.	Flavobacterium sp. Leaf82	Chromosome	Benzylkonium Chloride (BAC) [class: Quaternary Ammonium Compounds (QACs)], Ethidium Bromide [class: Phenanthridine], Acriflavine [class: Acridine], Chlorhexidine [class: Biguanides], Pyronin Y [class: Xanthene], Rhodamine 6G [class: Xanthene], Methyl Viologen [class: Paraquat], Tetraphenylphosphonium (TPP) [class: Quaternary Ammonium Compounds (QACs)], 4,6-diamidino-2-phenylindole (DAPI) [class: …	90	110	6e-46	1.66364
Genome	Isolation	Locus_tag	Subject	Gene	Description	Organism	Location	Compounds	Percent identity	Match length	E-value	Score per length
GCF_001686925	H	FLP_RS03115||NZ_LVEN01000004	gi|1045328946|ref|WP_065448073.1|	abeS	Disinfectant resistance protein abeS. It can confer resistance to antibiotics such as erythromycin, novomycin, amikacin, ciprofloxacin, norfloxacin, tetracycline, trimethoporin and dyes, QACs etc.	Flavobacterium	Chromosome	Benzylkonium Chloride (BAC) [class: Quaternary Ammonium Compounds (QACs)], Ethidium Bromide [class: Phenanthridine], Acriflavine [class: Acridine], Chlorhexidine [class: Biguanides], Pyronin Y [class: Xanthene], Rhodamine 6G [class: Xanthene], Methyl Viologen [class: Paraquat], Tetraphenylphosphonium (TPP) [class: Quaternary Ammonium Compounds (QACs)], 4,6-diamidino-2-phenylindole (DAPI) [class: …	100	110	3.6e-51	1.82091
Genome	Isolation	Locus_tag	Subject	Gene	Description	Organism	Location	Compounds	Percent identity	Match length	E-value	Score per length
GCF_002217285	T	B0A66_RS01810||NZ_MUGW01000002	gi|947581698|ref|WP_056245140.1|	abeS	Disinfectant resistance protein abeS. It can confer resistance to antibiotics such as erythromycin, novomycin, amikacin, ciprofloxacin, norfloxacin, tetracycline, trimethoporin and dyes, QACs etc.	Flavobacterium sp. Leaf82	Chromosome	Benzylkonium Chloride (BAC) [class: Quaternary Ammonium Compounds (QACs)], Ethidium Bromide [class: Phenanthridine], Acriflavine [class: Acridine], Chlorhexidine [class: Biguanides], Pyronin Y [class: Xanthene], Rhodamine 6G [class: Xanthene], Methyl Viologen [class: Paraquat], Tetraphenylphosphonium (TPP) [class: Quaternary Ammonium Compounds (QACs)], 4,6-diamidino-2-phenylindole (DAPI) [class: …	88.2	110	1.8e-45	1.64909
Genome	Isolation	Locus_tag	Subject	Gene	Description	Organism	Location	Compounds	Percent identity	Match length	E-value	Score per length
GCF_002217355	H	B0A75_RS02190||NZ_MUHA01000003	gi|1219337299|ref|WP_089353071.1|	abeS	Disinfectant resistance protein abeS. It can confer resistance to antibiotics such as erythromycin, novomycin, amikacin, ciprofloxacin, norfloxacin, tetracycline, trimethoporin and dyes, QACs etc.	Flavobacterium sp. ov086	Chromosome	Benzylkonium Chloride (BAC) [class: Quaternary Ammonium Compounds (QACs)], Ethidium Bromide [class: Phenanthridine], Acriflavine [class: Acridine], Chlorhexidine [class: Biguanides], Pyronin Y [class: Xanthene], Rhodamine 6G [class: Xanthene], Methyl Viologen [class: Paraquat], Tetraphenylphosphonium (TPP) [class: Quaternary Ammonium Compounds (QACs)], 4,6-diamidino-2-phenylindole (DAPI) [class: …	90.9	110	2.1e-46	1.67727
	H	B0A75_RS20160||NZ_MUHA01000044	gi|495739132|ref|WP_008463711.1|	merR	Mercuric resistance operon regulatory protein.	Flavobacterium	Chromosome	Mercury (Hg)	95.2	124	3.7e-60	1.85726
	H	B0A75_RS20165|merTP|NZ_MUHA01000044	gi|753210377|ref|WP_041515696.1|	merT-P	A novel putative transport protein consisting of a fusion between the integral membrane Hg(II) transporter MerT and the periplasmic Hg(II)-binding protein MerP.	Flavobacterium	Chromosome	Mercury (Hg)	100	199	2.6e-108	1.96482
Genome	Isolation	Locus_tag	Subject	Gene	Description	Organism	Location	Compounds	Percent identity	Match length	E-value	Score per length
GCF_002217395	H	B0A81_RS08005||NZ_MUHD01000014	gi|947581698|ref|WP_056245140.1|	abeS	Disinfectant resistance protein abeS. It can confer resistance to antibiotics such as erythromycin, novomycin, amikacin, ciprofloxacin, norfloxacin, tetracycline, trimethoporin and dyes, QACs etc.	Flavobacterium sp. Leaf82	Chromosome	Benzylkonium Chloride (BAC) [class: Quaternary Ammonium Compounds (QACs)], Ethidium Bromide [class: Phenanthridine], Acriflavine [class: Acridine], Chlorhexidine [class: Biguanides], Pyronin Y [class: Xanthene], Rhodamine 6G [class: Xanthene], Methyl Viologen [class: Paraquat], Tetraphenylphosphonium (TPP) [class: Quaternary Ammonium Compounds (QACs)], 4,6-diamidino-2-phenylindole (DAPI) [class: …	90	110	1.8e-45	1.64909
	H	B0A81_RS04165||NZ_MUHD01000006	gi|1134145024|ref|WP_076387892.1|	merR	Mercuric resistance operon regulatory protein.	Chryseobacterium chaponense	Chromosome	Mercury (Hg)	84.7	124	5.2e-54	1.69274
	H	B0A81_RS04170|merTP|NZ_MUHD01000006	gi|1215543657|ref|WP_089056847.1|	merT-P	A novel putative transport protein consisting of a fusion between the integral membrane Hg(II) transporter MerT and the periplasmic Hg(II)-binding protein MerP.	Flavobacterium plurextorum	Chromosome	Mercury (Hg)	100	199	2e-108	1.96633
Genome	Isolation	Locus_tag	Subject	Gene	Description	Organism	Location	Compounds	Percent identity	Match length	E-value	Score per length
GCF_002217435	T	B0A68_RS00315||NZ_MUHF01000001	gi|1045328946|ref|WP_065448073.1|	abeS	Disinfectant resistance protein abeS. It can confer resistance to antibiotics such as erythromycin, novomycin, amikacin, ciprofloxacin, norfloxacin, tetracycline, trimethoporin and dyes, QACs etc.	Flavobacterium	Chromosome	Benzylkonium Chloride (BAC) [class: Quaternary Ammonium Compounds (QACs)], Ethidium Bromide [class: Phenanthridine], Acriflavine [class: Acridine], Chlorhexidine [class: Biguanides], Pyronin Y [class: Xanthene], Rhodamine 6G [class: Xanthene], Methyl Viologen [class: Paraquat], Tetraphenylphosphonium (TPP) [class: Quaternary Ammonium Compounds (QACs)], 4,6-diamidino-2-phenylindole (DAPI) [class: …	87.3	110	5.1e-45	1.63545
Genome	Isolation	Locus_tag	Subject	Gene	Description	Organism	Location	Compounds	Percent identity	Match length	E-value	Score per length
GCF_002217475	H	B0A80_RS07635||NZ_MUHH01000017	gi|947581698|ref|WP_056245140.1|	abeS	Disinfectant resistance protein abeS. It can confer resistance to antibiotics such as erythromycin, novomycin, amikacin, ciprofloxacin, norfloxacin, tetracycline, trimethoporin and dyes, QACs etc.	Flavobacterium sp. Leaf82	Chromosome	Benzylkonium Chloride (BAC) [class: Quaternary Ammonium Compounds (QACs)], Ethidium Bromide [class: Phenanthridine], Acriflavine [class: Acridine], Chlorhexidine [class: Biguanides], Pyronin Y [class: Xanthene], Rhodamine 6G [class: Xanthene], Methyl Viologen [class: Paraquat], Tetraphenylphosphonium (TPP) [class: Quaternary Ammonium Compounds (QACs)], 4,6-diamidino-2-phenylindole (DAPI) [class: …	92.7	110	7.6e-49	1.75091
Genome	Isolation	Locus_tag	Subject	Gene	Description	Organism	Location	Compounds	Percent identity	Match length	E-value	Score per length
GCF_002222055	H	B0A64_RS17975||NZ_MUGS01000040	gi|947581698|ref|WP_056245140.1|	abeS	Disinfectant resistance protein abeS. It can confer resistance to antibiotics such as erythromycin, novomycin, amikacin, ciprofloxacin, norfloxacin, tetracycline, trimethoporin and dyes, QACs etc.	Flavobacterium sp. Leaf82	Chromosome	Benzylkonium Chloride (BAC) [class: Quaternary Ammonium Compounds (QACs)], Ethidium Bromide [class: Phenanthridine], Acriflavine [class: Acridine], Chlorhexidine [class: Biguanides], Pyronin Y [class: Xanthene], Rhodamine 6G [class: Xanthene], Methyl Viologen [class: Paraquat], Tetraphenylphosphonium (TPP) [class: Quaternary Ammonium Compounds (QACs)], 4,6-diamidino-2-phenylindole (DAPI) [class: …	94.5	110	7.6e-49	1.75091
Genome	Isolation	Locus_tag	Subject	Gene	Description	Organism	Location	Compounds	Percent identity	Match length	E-value	Score per length
GCF_002807015	H	CDL10_RS10225|arsB|NZ_NIPO01000001	gi|1120059471|ref|WP_072932674.1|	acr3	Seems to confer resistance to arsenite by allowing cells to extrude this compound. Could be part of an arsenite extrusion pump. Deletion of the arsB gene results in both an aresenite- and arsenate-sensitive phenotype in the absence of IPTG.	Chishuiella changwenlii	Chromosome	Arsenic (As)	87.7	342	1.3e-158	1.63421
Genome	Isolation	Locus_tag	Subject	Gene	Description	Organism	Location	Compounds	Percent identity	Match length	E-value	Score per length
GCF_002917885	T	Q361_RS13455||NZ_PQNY01000075	gi|652331731|ref|WP_026728957.1|	merR	Mercuric resistance operon regulatory protein.	Flavobacterium	Chromosome	Mercury (Hg)	100	124	3.2e-64	1.96613
	T	Q361_RS13460|merTP|NZ_PQNY01000075	gi|737660681|ref|WP_035630394.1|	merT-P	A novel putative transport protein consisting of a fusion between the integral membrane Hg(II) transporter MerT and the periplasmic Hg(II)-binding protein MerP.	Bacteroidetes	Chromosome	Mercury (Hg)	99.5	199	4.5e-108	1.9608
Genome	Isolation	Locus_tag	Subject	Gene	Description	Organism	Location	Compounds	Percent identity	Match length	E-value	Score per length
GCF_003096035	T	HYN59_RS14735|arsB|NZ_CP029186	gi|489091736|ref|WP_003001628.1|	acr3	Seems to confer resistance to arsenite by allowing cells to extrude this compound. Could be part of an arsenite extrusion pump. Deletion of the arsB gene results in both an aresenite- and arsenate-sensitive phenotype in the absence of IPTG.	Sphingobacterium spiritivorum	Chromosome	Arsenic (As)	84.8	342	1.8e-157	1.6231
Genome	Isolation	Locus_tag	Subject	Gene	Description	Organism	Location	Compounds	Percent identity	Match length	E-value	Score per length
GCF_003097635	T	DB895_RS14120||NZ_QCZI01000048	gi|695263617|ref|WP_032490487.1|	merR	Mercuric resistance operon regulatory protein.	Proteobacteria	Plasmid pMR26??(Pseudomonas sp. K-62)	Mercury (Hg)	100	144	9.5e-76	1.96042
	T	DB895_RS14150|merA|NZ_QCZI01000052	gi|499724874|ref|WP_011405608.1|	merA	Mercury reductase enzyme, merA; resistance to Hg2+ in bacteria appears to be governed by a specialized system which includes mercuric reductase. MerA protein is responsible for volatilizing mercury as Hg0.	Proteobacteria	Plasmid pMR26	Mercury (Hg), Phenylmercury Acetate [class: Organo-mercury]	100	379	7.5e-205	1.88021
Genome	Isolation	Locus_tag	Subject	Gene	Description	Organism	Location	Compounds	Percent identity	Match length	E-value	Score per length
GCF_003122385	T	HYN56_RS08200||NZ_CP029255	gi|947581698|ref|WP_056245140.1|	abeS	Disinfectant resistance protein abeS. It can confer resistance to antibiotics such as erythromycin, novomycin, amikacin, ciprofloxacin, norfloxacin, tetracycline, trimethoporin and dyes, QACs etc.	Flavobacterium sp. Leaf82	Chromosome	Benzylkonium Chloride (BAC) [class: Quaternary Ammonium Compounds (QACs)], Ethidium Bromide [class: Phenanthridine], Acriflavine [class: Acridine], Chlorhexidine [class: Biguanides], Pyronin Y [class: Xanthene], Rhodamine 6G [class: Xanthene], Methyl Viologen [class: Paraquat], Tetraphenylphosphonium (TPP) [class: Quaternary Ammonium Compounds (QACs)], 4,6-diamidino-2-phenylindole (DAPI) [class: …	82.7	110	1.8e-42	1.55818
Genome	Isolation	Locus_tag	Subject	Gene	Description	Organism	Location	Compounds	Percent identity	Match length	E-value	Score per length
GCF_003254545	T	DMB71_RS16475||NZ_QJRH01000071	gi|947581698|ref|WP_056245140.1|	abeS	Disinfectant resistance protein abeS. It can confer resistance to antibiotics such as erythromycin, novomycin, amikacin, ciprofloxacin, norfloxacin, tetracycline, trimethoporin and dyes, QACs etc.	Flavobacterium sp. Leaf82	Chromosome	Benzylkonium Chloride (BAC) [class: Quaternary Ammonium Compounds (QACs)], Ethidium Bromide [class: Phenanthridine], Acriflavine [class: Acridine], Chlorhexidine [class: Biguanides], Pyronin Y [class: Xanthene], Rhodamine 6G [class: Xanthene], Methyl Viologen [class: Paraquat], Tetraphenylphosphonium (TPP) [class: Quaternary Ammonium Compounds (QACs)], 4,6-diamidino-2-phenylindole (DAPI) [class: …	87.3	110	2.5e-44	1.61455
Genome	Isolation	Locus_tag	Subject	Gene	Description	Organism	Location	Compounds	Percent identity	Match length	E-value	Score per length
GCF_003254565	T	DM397_RS14025||NZ_QJRI01000176	gi|495739132|ref|WP_008463711.1|	merR	Mercuric resistance operon regulatory protein.	Flavobacterium	Chromosome	Mercury (Hg)	92.2	115	8.4e-54	1.81826
	T	DM397_RS14030|merTP|NZ_QJRI01000176	gi|500935134|ref|WP_012025077.1|	merT-P	A novel putative transport protein consisting of a fusion between the integral membrane Hg(II) transporter MerT and the periplasmic Hg(II)-binding protein MerP.	Flavobacterium johnsoniae	Chromosome	Mercury (Hg)	89.9	199	7.9e-97	1.77286
	T	DM397_RS20420||NZ_QJRI01000181	gi|947581698|ref|WP_056245140.1|	abeS	Disinfectant resistance protein abeS. It can confer resistance to antibiotics such as erythromycin, novomycin, amikacin, ciprofloxacin, norfloxacin, tetracycline, trimethoporin and dyes, QACs etc.	Flavobacterium sp. Leaf82	Chromosome	Benzylkonium Chloride (BAC) [class: Quaternary Ammonium Compounds (QACs)], Ethidium Bromide [class: Phenanthridine], Acriflavine [class: Acridine], Chlorhexidine [class: Biguanides], Pyronin Y [class: Xanthene], Rhodamine 6G [class: Xanthene], Methyl Viologen [class: Paraquat], Tetraphenylphosphonium (TPP) [class: Quaternary Ammonium Compounds (QACs)], 4,6-diamidino-2-phenylindole (DAPI) [class: …	89.1	110	6.7e-45	1.63182
Genome	Isolation	Locus_tag	Subject	Gene	Description	Organism	Location	Compounds	Percent identity	Match length	E-value	Score per length
GCF_003254585	M	DMA14_RS19375||NZ_QJGZ01000041	gi|947581698|ref|WP_056245140.1|	abeS	Disinfectant resistance protein abeS. It can confer resistance to antibiotics such as erythromycin, novomycin, amikacin, ciprofloxacin, norfloxacin, tetracycline, trimethoporin and dyes, QACs etc.	Flavobacterium sp. Leaf82	Chromosome	Benzylkonium Chloride (BAC) [class: Quaternary Ammonium Compounds (QACs)], Ethidium Bromide [class: Phenanthridine], Acriflavine [class: Acridine], Chlorhexidine [class: Biguanides], Pyronin Y [class: Xanthene], Rhodamine 6G [class: Xanthene], Methyl Viologen [class: Paraquat], Tetraphenylphosphonium (TPP) [class: Quaternary Ammonium Compounds (QACs)], 4,6-diamidino-2-phenylindole (DAPI) [class: …	85.5	110	5.6e-44	1.60364
Genome	Isolation	Locus_tag	Subject	Gene	Description	Organism	Location	Compounds	Percent identity	Match length	E-value	Score per length
GCF_003254625	T	DM444_RS15090||NZ_QJRJ01000079	gi|947581698|ref|WP_056245140.1|	abeS	Disinfectant resistance protein abeS. It can confer resistance to antibiotics such as erythromycin, novomycin, amikacin, ciprofloxacin, norfloxacin, tetracycline, trimethoporin and dyes, QACs etc.	Flavobacterium sp. Leaf82	Chromosome	Benzylkonium Chloride (BAC) [class: Quaternary Ammonium Compounds (QACs)], Ethidium Bromide [class: Phenanthridine], Acriflavine [class: Acridine], Chlorhexidine [class: Biguanides], Pyronin Y [class: Xanthene], Rhodamine 6G [class: Xanthene], Methyl Viologen [class: Paraquat], Tetraphenylphosphonium (TPP) [class: Quaternary Ammonium Compounds (QACs)], 4,6-diamidino-2-phenylindole (DAPI) [class: …	85.5	110	2.1e-43	1.58636
Genome	Isolation	Locus_tag	Subject	Gene	Description	Organism	Location	Compounds	Percent identity	Match length	E-value	Score per length
GCF_003254745	T	DOS84_RS18790||NZ_QKXH01000022	gi|653126706|ref|WP_027376106.1|	merR	Mercuric resistance operon regulatory protein.	Chryseobacterium	Chromosome	Mercury (Hg)	84.7	124	5e-57	1.77339
	T	DOS84_RS18795|merTP|NZ_QKXH01000022	gi|1054666830|ref|WP_066433779.1|	merT-P	A novel putative transport protein consisting of a fusion between the integral membrane Hg(II) transporter MerT and the periplasmic Hg(II)-binding protein MerP.	Chryseobacterium sp. CCH4-E10	Chromosome	Mercury (Hg)	88.5	200	6.5e-99	1.799
	T	DOS84_RS11085|merA|NZ_QKXH01000006	gi|1056990184|ref|WP_068402187.1|	merA	Mercury reductase enzyme, merA; resistance to Hg2+ in bacteria appears to be governed by a specialized system which includes mercuric reductase. MerA protein is responsible for volatilizing mercury as Hg0.	Pedobacter	Chromosome	Mercury (Hg), Phenylmercury Acetate [class: Organo-mercury]	90.6	551	2e-291	1.81615
	T	DOS84_RS11090||NZ_QKXH01000006	gi|653126277|ref|WP_027375686.1|	merP		Flavobacteriaceae		Mercury (Hg)	82.2	118	6e-52	1.72034
	T	DOS84_RS11095|merTP|NZ_QKXH01000006	gi|736732770|ref|WP_034736775.1|	merT-P	A novel putative transport protein consisting of a fusion between the integral membrane Hg(II) transporter MerT and the periplasmic Hg(II)-binding protein MerP.	Bacteroidetes	Chromosome	Mercury (Hg)	80.6	201	3.9e-83	1.52935
Genome	Isolation	Locus_tag	Subject	Gene	Description	Organism	Location	Compounds	Percent identity	Match length	E-value	Score per length
GCF_003259835	T	B0I03_RS10645||NZ_QLMI01000006	gi|495530297|ref|WP_008254918.1|	merP		Flavobacteria bacterium BAL38		Mercury (Hg)	84.4	122	3.8e-49	1.5877
Genome	Isolation	Locus_tag	Subject	Gene	Description	Organism	Location	Compounds	Percent identity	Match length	E-value	Score per length
GCF_003314435	T	DR871_RS13205|arsB|NZ_QNVY02000004	gi|489091736|ref|WP_003001628.1|	acr3	Seems to confer resistance to arsenite by allowing cells to extrude this compound. Could be part of an arsenite extrusion pump. Deletion of the arsB gene results in both an aresenite- and arsenate-sensitive phenotype in the absence of IPTG.	Sphingobacterium spiritivorum	Chromosome	Arsenic (As)	85.7	342	2.9e-163	1.67924
	T	DR871_RS13235|merTP|NZ_QNVY02000004	gi|1124296495|ref|WP_074590676.1|	merT-P	A novel putative transport protein consisting of a fusion between the integral membrane Hg(II) transporter MerT and the periplasmic Hg(II)-binding protein MerP.	Pedobacter antarcticus	Chromosome	Mercury (Hg)	100	197	2.9e-107	1.96701
	T	DR871_RS13240||NZ_QNVY02000004	gi|1124296497|ref|WP_074590678.1|	merR	Mercuric resistance operon regulatory protein.	Pedobacter antarcticus	Chromosome	Mercury (Hg)	100	124	1.5e-64	1.97581
Genome	Isolation	Locus_tag	Subject	Gene	Description	Organism	Location	Compounds	Percent identity	Match length	E-value	Score per length
GCF_003385895	H	BD847_RS04300|merTP|NZ_QRDQ01000007	gi|753210377|ref|WP_041515696.1|	merT-P	A novel putative transport protein consisting of a fusion between the integral membrane Hg(II) transporter MerT and the periplasmic Hg(II)-binding protein MerP.	Flavobacterium	Chromosome	Mercury (Hg)	92.9	197	1.1e-101	1.8731
	H	BD847_RS04305||NZ_QRDQ01000007	gi|495739132|ref|WP_008463711.1|	merR	Mercuric resistance operon regulatory protein.	Flavobacterium	Chromosome	Mercury (Hg)	96.5	115	4e-56	1.88609
	H	BD847_RS10795||NZ_QRDQ01000008	gi|947581698|ref|WP_056245140.1|	abeS	Disinfectant resistance protein abeS. It can confer resistance to antibiotics such as erythromycin, novomycin, amikacin, ciprofloxacin, norfloxacin, tetracycline, trimethoporin and dyes, QACs etc.	Flavobacterium sp. Leaf82	Chromosome	Benzylkonium Chloride (BAC) [class: Quaternary Ammonium Compounds (QACs)], Ethidium Bromide [class: Phenanthridine], Acriflavine [class: Acridine], Chlorhexidine [class: Biguanides], Pyronin Y [class: Xanthene], Rhodamine 6G [class: Xanthene], Methyl Viologen [class: Paraquat], Tetraphenylphosphonium (TPP) [class: Quaternary Ammonium Compounds (QACs)], 4,6-diamidino-2-phenylindole (DAPI) [class: …	85.5	110	7.4e-44	1.6
Genome	Isolation	Locus_tag	Subject	Gene	Description	Organism	Location	Compounds	Percent identity	Match length	E-value	Score per length
GCF_003688495	T	BC961_RS00515||NZ_REFH01000007	gi|947581698|ref|WP_056245140.1|	abeS	Disinfectant resistance protein abeS. It can confer resistance to antibiotics such as erythromycin, novomycin, amikacin, ciprofloxacin, norfloxacin, tetracycline, trimethoporin and dyes, QACs etc.	Flavobacterium sp. Leaf82	Chromosome	Benzylkonium Chloride (BAC) [class: Quaternary Ammonium Compounds (QACs)], Ethidium Bromide [class: Phenanthridine], Acriflavine [class: Acridine], Chlorhexidine [class: Biguanides], Pyronin Y [class: Xanthene], Rhodamine 6G [class: Xanthene], Methyl Viologen [class: Paraquat], Tetraphenylphosphonium (TPP) [class: Quaternary Ammonium Compounds (QACs)], 4,6-diamidino-2-phenylindole (DAPI) [class: …	89.1	110	4.2e-47	1.69818
Genome	Isolation	Locus_tag	Subject	Gene	Description	Organism	Location	Compounds	Percent identity	Match length	E-value	Score per length
GCF_003858535	H	EG242_RS14580|arsB|NZ_RQTJ01000064	gi|1134208915|ref|WP_076451003.1|	acr3	Seems to confer resistance to arsenite by allowing cells to extrude this compound. Could be part of an arsenite extrusion pump. Deletion of the arsB gene results in both an aresenite- and arsenate-sensitive phenotype in the absence of IPTG.	Chryseobacterium piscicola	Chromosome	Arsenic (As)	86.1	345	2.9e-155	1.58754
	H	EG242_RS14605|arsB|NZ_RQTJ01000066	gi|754922840|ref|WP_042280090.1|	acr3	Seems to confer resistance to arsenite by allowing cells to extrude this compound. Could be part of an arsenite extrusion pump. Deletion of the arsB gene results in both an aresenite- and arsenate-sensitive phenotype in the absence of IPTG.	Chryseobacterium oranimense	Chromosome	Arsenic (As)	81.9	343	1.4e-157	1.61924
Genome	Isolation	Locus_tag	Subject	Gene	Description	Organism	Location	Compounds	Percent identity	Match length	E-value	Score per length
GCF_003865365	H	EG849_RS14360|arsB|NZ_RQVR01000023	gi|489091736|ref|WP_003001628.1|	acr3	Seems to confer resistance to arsenite by allowing cells to extrude this compound. Could be part of an arsenite extrusion pump. Deletion of the arsB gene results in both an aresenite- and arsenate-sensitive phenotype in the absence of IPTG.	Sphingobacterium spiritivorum	Chromosome	Arsenic (As)	87.5	343	3.3e-167	1.71254
	H	EG849_RS05605|arsB|NZ_RQVR01000005	gi|754922840|ref|WP_042280090.1|	acr3	Seems to confer resistance to arsenite by allowing cells to extrude this compound. Could be part of an arsenite extrusion pump. Deletion of the arsB gene results in both an aresenite- and arsenate-sensitive phenotype in the absence of IPTG.	Chryseobacterium oranimense	Chromosome	Arsenic (As)	83.7	344	3.4e-164	1.67849
Genome	Isolation	Locus_tag	Subject	Gene	Description	Organism	Location	Compounds	Percent identity	Match length	E-value	Score per length
GCF_003865405	H	EG240_RS12290|arsB|NZ_RQVQ01000031	gi|503398274|ref|WP_013632935.1|	acr3	Seems to confer resistance to arsenite by allowing cells to extrude this compound. Could be part of an arsenite extrusion pump. Deletion of the arsB gene results in both an aresenite- and arsenate-sensitive phenotype in the absence of IPTG.	Pseudopedobacter saltans	Chromosome	Arsenic (As)	88.3	342	1.6e-169	1.74006
Genome	Isolation	Locus_tag	Subject	Gene	Description	Organism	Location	Compounds	Percent identity	Match length	E-value	Score per length
GCF_004349085	T	E0F89_RS15020|merA|NZ_SMFM01000009	gi|485658516|gb|AGK85267.1|	merA	Mercury reductase enzyme, merA; resistance to Hg2+ in bacteria appears to be governed by a specialized system which includes mercuric reductase. MerA protein is responsible for volatilizing mercury as Hg0.	Flavobacterium sp. SOK62	Chromosome	Mercury (Hg), Phenylmercury Acetate [class: Organo-mercury]	99.8	552	0	1.97627
	T	E0F89_RS15025|merTP|NZ_SMFM01000009	gi|1232534753|gb|OYX83317.1|	merT-P	A novel putative transport protein consisting of a fusion between the integral membrane Hg(II) transporter MerT and the periplasmic Hg(II)-binding protein MerP.	Flavobacteriales bacterium 32-34-25	Chromosome	Mercury (Hg)	87.1	210	3.4e-98	1.70238
Genome	Isolation	Locus_tag	Subject	Gene	Description	Organism	Location	Compounds	Percent identity	Match length	E-value	Score per length
GCF_004349135	T	E0F91_RS15685|merA|NZ_SMFN01000026	gi|485658516|gb|AGK85267.1|	merA	Mercury reductase enzyme, merA; resistance to Hg2+ in bacteria appears to be governed by a specialized system which includes mercuric reductase. MerA protein is responsible for volatilizing mercury as Hg0.	Flavobacterium sp. SOK62	Chromosome	Mercury (Hg), Phenylmercury Acetate [class: Organo-mercury]	100	552	0	1.97899
	T	E0F91_RS15690|merTP|NZ_SMFN01000026	gi|1232534753|gb|OYX83317.1|	merT-P	A novel putative transport protein consisting of a fusion between the integral membrane Hg(II) transporter MerT and the periplasmic Hg(II)-binding protein MerP.	Flavobacteriales bacterium 32-34-25	Chromosome	Mercury (Hg)	87.1	210	3.4e-98	1.70238
Genome	Isolation	Locus_tag	Subject	Gene	Description	Organism	Location	Compounds	Percent identity	Match length	E-value	Score per length
GCF_004349145	T	E0F98_RS06820||NZ_SMFO01000003	gi|515557311|ref|WP_016990204.1|	frnE		Flavobacterium sp. ACAM 123		Cadmium (Cd), Hydrogen Peroxide (H2O2) [class: Peroxides]	81.5	238	7.2e-113	1.70756
Genome	Isolation	Locus_tag	Subject	Gene	Description	Organism	Location	Compounds	Percent identity	Match length	E-value	Score per length
GCF_004349355	T	E0F76_RS19590||NZ_SMFK01000003	gi|769946483|ref|WP_045079778.1|	copB	It is a thermophilic Cu2+-ATPase in Archaeoglobus fulgidus. Required for the copper-inducible expression of copper resistance; part of the copper resistance determinant system.	Aequorivita vladivostokensis	Chromosome	Copper (Cu)	85.4	48	1.3e-14	1.62083
	T	E0F76_RS19595||NZ_SMFK01000003	gi|1197252978|ref|WP_086498847.1|	copB	It is a thermophilic Cu2+-ATPase in Archaeoglobus fulgidus. Required for the copper-inducible expression of copper resistance; part of the copper resistance determinant system.	Algoriphagus ratkowskyi	Chromosome	Copper (Cu)	88.7	53	8.4e-20	1.79434
	T	E0F76_RS07535|cadA|NZ_SMFK01000003	gi|494231314|ref|WP_007139063.1|	copB	It is a thermophilic Cu2+-ATPase in Archaeoglobus fulgidus. Required for the copper-inducible expression of copper resistance; part of the copper resistance determinant system.	Flavobacterium frigoris	Chromosome	Copper (Cu)	100	655	0	1.89542
	T	E0F76_RS09655||NZ_SMFK01000005	gi|1207205271|ref|WP_087941489.1|	merR	Mercuric resistance operon regulatory protein.	Bacteroidetes	Chromosome	Mercury (Hg)	94.4	124	1.7e-60	1.86694
	T	E0F76_RS09660|merTP|NZ_SMFK01000005	gi|737660681|ref|WP_035630394.1|	merT-P	A novel putative transport protein consisting of a fusion between the integral membrane Hg(II) transporter MerT and the periplasmic Hg(II)-binding protein MerP.	Bacteroidetes	Chromosome	Mercury (Hg)	83.4	199	4.7e-89	1.64322
Genome	Isolation	Locus_tag	Subject	Gene	Description	Organism	Location	Compounds	Percent identity	Match length	E-value	Score per length
GCF_004352915	M	EYY60_RS18680||NZ_SJSY01000075	gi|947581698|ref|WP_056245140.1|	abeS	Disinfectant resistance protein abeS. It can confer resistance to antibiotics such as erythromycin, novomycin, amikacin, ciprofloxacin, norfloxacin, tetracycline, trimethoporin and dyes, QACs etc.	Flavobacterium sp. Leaf82	Chromosome	Benzylkonium Chloride (BAC) [class: Quaternary Ammonium Compounds (QACs)], Ethidium Bromide [class: Phenanthridine], Acriflavine [class: Acridine], Chlorhexidine [class: Biguanides], Pyronin Y [class: Xanthene], Rhodamine 6G [class: Xanthene], Methyl Viologen [class: Paraquat], Tetraphenylphosphonium (TPP) [class: Quaternary Ammonium Compounds (QACs)], 4,6-diamidino-2-phenylindole (DAPI) [class: …	85.5	110	2.1e-43	1.58636
Genome	Isolation	Locus_tag	Subject	Gene	Description	Organism	Location	Compounds	Percent identity	Match length	E-value	Score per length
GCF_004363695	T	C8D80_RS10530||NZ_SNZC01000004	gi|495530297|ref|WP_008254918.1|	merP		Flavobacteria bacterium BAL38		Mercury (Hg)	88.5	122	6.2e-52	1.66393
Genome	Isolation	Locus_tag	Subject	Gene	Description	Organism	Location	Compounds	Percent identity	Match length	E-value	Score per length
GCF_004634245	T	E0W73_RS15515||NZ_SJTF01000012	gi|947581698|ref|WP_056245140.1|	abeS	Disinfectant resistance protein abeS. It can confer resistance to antibiotics such as erythromycin, novomycin, amikacin, ciprofloxacin, norfloxacin, tetracycline, trimethoporin and dyes, QACs etc.	Flavobacterium sp. Leaf82	Chromosome	Benzylkonium Chloride (BAC) [class: Quaternary Ammonium Compounds (QACs)], Ethidium Bromide [class: Phenanthridine], Acriflavine [class: Acridine], Chlorhexidine [class: Biguanides], Pyronin Y [class: Xanthene], Rhodamine 6G [class: Xanthene], Methyl Viologen [class: Paraquat], Tetraphenylphosphonium (TPP) [class: Quaternary Ammonium Compounds (QACs)], 4,6-diamidino-2-phenylindole (DAPI) [class: …	84.5	110	1.3e-43	1.59364
Genome	Isolation	Locus_tag	Subject	Gene	Description	Organism	Location	Compounds	Percent identity	Match length	E-value	Score per length
GCF_006385255	T	FJA49_RS10510||NZ_VFJE01000054	gi|489069432|ref|WP_002979410.1|	nrsD/nreB		Chryseobacterium gleum		Nickel (Ni), Cobalt (Co)	98.3	408	1.5e-222	1.89093
Genome	Isolation	Locus_tag	Subject	Gene	Description	Organism	Location	Compounds	Percent identity	Match length	E-value	Score per length
GCF_006491595	M	FIA58_RS16360|merA|NZ_VEVQ02000012	gi|518218636|ref|WP_019388844.1|	merA	Mercury reductase enzyme, merA; resistance to Hg2+ in bacteria appears to be governed by a specialized system which includes mercuric reductase. MerA protein is responsible for volatilizing mercury as Hg0.	Arenitalea lutea	Chromosome	Mercury (Hg), Phenylmercury Acetate [class: Organo-mercury]	94.6	559	2.5e-305	1.87299
	M	FIA58_RS16365|merTP|NZ_VEVQ02000012	gi|518218637|ref|WP_019388845.1|	merT-P	A novel putative transport protein consisting of a fusion between the integral membrane Hg(II) transporter MerT and the periplasmic Hg(II)-binding protein MerP.	Arenitalea lutea	Chromosome	Mercury (Hg)	98.5	203	2e-111	1.97734
Genome	Isolation	Locus_tag	Subject	Gene	Description	Organism	Location	Compounds	Percent identity	Match length	E-value	Score per length
GCF_007097265	T	FNW38_RS08795||NZ_VJZP01000013	gi|1090709669|emb|SEF49034.1|	frnE		Flavobacterium urumqiense		Cadmium (Cd), Hydrogen Peroxide (H2O2) [class: Peroxides]	84.9	238	8.3e-117	1.76261
	T	FNW38_RS16515|merTP|NZ_VJZP01000050	gi|1232534753|gb|OYX83317.1|	merT-P	A novel putative transport protein consisting of a fusion between the integral membrane Hg(II) transporter MerT and the periplasmic Hg(II)-binding protein MerP.	Flavobacteriales bacterium 32-34-25	Chromosome	Mercury (Hg)	87.4	223	1.2e-106	1.72915
	T	FNW38_RS16520|merA|NZ_VJZP01000050	gi|485658516|gb|AGK85267.1|	merA	Mercury reductase enzyme, merA; resistance to Hg2+ in bacteria appears to be governed by a specialized system which includes mercuric reductase. MerA protein is responsible for volatilizing mercury as Hg0.	Flavobacterium sp. SOK62	Chromosome	Mercury (Hg), Phenylmercury Acetate [class: Organo-mercury]	96.7	552	0	1.91902
Genome	Isolation	Locus_tag	Subject	Gene	Description	Organism	Location	Compounds	Percent identity	Match length	E-value	Score per length
GCF_007341385	T	FND99_RS08220||NZ_VJYD01000005	gi|947581698|ref|WP_056245140.1|	abeS	Disinfectant resistance protein abeS. It can confer resistance to antibiotics such as erythromycin, novomycin, amikacin, ciprofloxacin, norfloxacin, tetracycline, trimethoporin and dyes, QACs etc.	Flavobacterium sp. Leaf82	Chromosome	Benzylkonium Chloride (BAC) [class: Quaternary Ammonium Compounds (QACs)], Ethidium Bromide [class: Phenanthridine], Acriflavine [class: Acridine], Chlorhexidine [class: Biguanides], Pyronin Y [class: Xanthene], Rhodamine 6G [class: Xanthene], Methyl Viologen [class: Paraquat], Tetraphenylphosphonium (TPP) [class: Quaternary Ammonium Compounds (QACs)], 4,6-diamidino-2-phenylindole (DAPI) [class: …	82.7	110	3.1e-42	1.55091
Genome	Isolation	Locus_tag	Subject	Gene	Description	Organism	Location	Compounds	Percent identity	Match length	E-value	Score per length
GCF_008629655	T	F0460_RS04540|arsB|NZ_VWSG01000003	gi|1120198037|ref|WP_073065796.1|	acr3	Seems to confer resistance to arsenite by allowing cells to extrude this compound. Could be part of an arsenite extrusion pump. Deletion of the arsB gene results in both an aresenite- and arsenate-sensitive phenotype in the absence of IPTG.	Chryseobacterium oranimense	Chromosome	Arsenic (As)	86.3	342	5.3e-165	1.6962
Genome	Isolation	Locus_tag	Subject	Gene	Description	Organism	Location	Compounds	Percent identity	Match length	E-value	Score per length
GCF_010614725	M	GWR14_RS09805||NZ_JAAEHL010000004	gi|1045328946|ref|WP_065448073.1|	abeS	Disinfectant resistance protein abeS. It can confer resistance to antibiotics such as erythromycin, novomycin, amikacin, ciprofloxacin, norfloxacin, tetracycline, trimethoporin and dyes, QACs etc.	Flavobacterium	Chromosome	Benzylkonium Chloride (BAC) [class: Quaternary Ammonium Compounds (QACs)], Ethidium Bromide [class: Phenanthridine], Acriflavine [class: Acridine], Chlorhexidine [class: Biguanides], Pyronin Y [class: Xanthene], Rhodamine 6G [class: Xanthene], Methyl Viologen [class: Paraquat], Tetraphenylphosphonium (TPP) [class: Quaternary Ammonium Compounds (QACs)], 4,6-diamidino-2-phenylindole (DAPI) [class: …	85.5	110	6.2e-43	1.57182
Genome	Isolation	Locus_tag	Subject	Gene	Description	Organism	Location	Compounds	Percent identity	Match length	E-value	Score per length
GCF_010645075	T	GXM16_RS20500|arsB|NZ_JAADZV010000013	gi|1120198037|ref|WP_073065796.1|	acr3	Seems to confer resistance to arsenite by allowing cells to extrude this compound. Could be part of an arsenite extrusion pump. Deletion of the arsB gene results in both an aresenite- and arsenate-sensitive phenotype in the absence of IPTG.	Chryseobacterium oranimense	Chromosome	Arsenic (As)	84.2	342	2.8e-158	1.63099
Genome	Isolation	Locus_tag	Subject	Gene	Description	Organism	Location	Compounds	Percent identity	Match length	E-value	Score per length
GCF_011365745	H	G9Q29_RS05080||NZ_JAAOBY010000002	gi|1090707971|emb|SEG26532.1|	nrsD/nreB		Flavobacterium urumqiense		Nickel (Ni), Cobalt (Co)	80.5	411	3.5e-187	1.59148
	H	G9Q29_RS12435|merTP|NZ_JAAOBY010000007	gi|1232534753|gb|OYX83317.1|	merT-P	A novel putative transport protein consisting of a fusion between the integral membrane Hg(II) transporter MerT and the periplasmic Hg(II)-binding protein MerP.	Flavobacteriales bacterium 32-34-25	Chromosome	Mercury (Hg)	87.1	210	3.4e-98	1.70238
	H	G9Q29_RS12440|merA|NZ_JAAOBY010000007	gi|485658516|gb|AGK85267.1|	merA	Mercury reductase enzyme, merA; resistance to Hg2+ in bacteria appears to be governed by a specialized system which includes mercuric reductase. MerA protein is responsible for volatilizing mercury as Hg0.	Flavobacterium sp. SOK62	Chromosome	Mercury (Hg), Phenylmercury Acetate [class: Organo-mercury]	100	552	0	1.97899
Genome	Isolation	Locus_tag	Subject	Gene	Description	Organism	Location	Compounds	Percent identity	Match length	E-value	Score per length
GCF_014486675	T	IAI56_RS06140|arsB|NZ_JACTAC010000018	gi|1120198037|ref|WP_073065796.1|	acr3	Seems to confer resistance to arsenite by allowing cells to extrude this compound. Could be part of an arsenite extrusion pump. Deletion of the arsB gene results in both an aresenite- and arsenate-sensitive phenotype in the absence of IPTG.	Chryseobacterium oranimense	Chromosome	Arsenic (As)	83.9	342	3.5e-161	1.65906
Genome	Isolation	Locus_tag	Subject	Gene	Description	Organism	Location	Compounds	Percent identity	Match length	E-value	Score per length
GCF_014596575	T	B6A10_RS11025||NZ_NASZ01000016	gi|652305852|ref|WP_026712547.1|	frnE		Flavobacterium daejeonense		Cadmium (Cd), Hydrogen Peroxide (H2O2) [class: Peroxides]	95.4	238	2.7e-128	1.92269
Genome	Isolation	Locus_tag	Subject	Gene	Description	Organism	Location	Compounds	Percent identity	Match length	E-value	Score per length
GCF_014642275	T	IEW38_RS11760||NZ_BMIM01000014	gi|652331731|ref|WP_026728957.1|	merR	Mercuric resistance operon regulatory protein.	Flavobacterium	Chromosome	Mercury (Hg)	100	124	3.2e-64	1.96613
	T	IEW38_RS11765|merTP|NZ_BMIM01000014	gi|559222065|ref|WP_023580740.1|	merT-P	A novel putative transport protein consisting of a fusion between the integral membrane Hg(II) transporter MerT and the periplasmic Hg(II)-binding protein MerP.	Flavobacterium limnosediminis	Chromosome	Mercury (Hg)	99	199	1.7e-107	1.95126
Genome	Isolation	Locus_tag	Subject	Gene	Description	Organism	Location	Compounds	Percent identity	Match length	E-value	Score per length
GCF_018380615	T	KHA90_RS03015||NZ_JAGYVZ010000002	gi|1219337299|ref|WP_089353071.1|	abeS	Disinfectant resistance protein abeS. It can confer resistance to antibiotics such as erythromycin, novomycin, amikacin, ciprofloxacin, norfloxacin, tetracycline, trimethoporin and dyes, QACs etc.	Flavobacterium sp. ov086	Chromosome	Benzylkonium Chloride (BAC) [class: Quaternary Ammonium Compounds (QACs)], Ethidium Bromide [class: Phenanthridine], Acriflavine [class: Acridine], Chlorhexidine [class: Biguanides], Pyronin Y [class: Xanthene], Rhodamine 6G [class: Xanthene], Methyl Viologen [class: Paraquat], Tetraphenylphosphonium (TPP) [class: Quaternary Ammonium Compounds (QACs)], 4,6-diamidino-2-phenylindole (DAPI) [class: …	93.6	110	7.6e-49	1.75091
Genome	Isolation	Locus_tag	Subject	Gene	Description	Organism	Location	Compounds	Percent identity	Match length	E-value	Score per length
GCF_900106645	T	BLV91_RS00430||NZ_FNMV01000001	gi|515557311|ref|WP_016990204.1|	frnE		Flavobacterium sp. ACAM 123		Cadmium (Cd), Hydrogen Peroxide (H2O2) [class: Peroxides]	81.1	238	1.7e-109	1.6605
Genome	Isolation	Locus_tag	Subject	Gene	Description	Organism	Location	Compounds	Percent identity	Match length	E-value	Score per length
GCF_900107635	M	BLV35_RS16665|merTP|NZ_FNRD01000014	gi|1223051491|ref|WP_091092875.1|	merT-P	A novel putative transport protein consisting of a fusion between the integral membrane Hg(II) transporter MerT and the periplasmic Hg(II)-binding protein MerP.	Flavobacterium gillisiae	Chromosome	Mercury (Hg)	100	206	5.7e-114	1.98932
	M	BLV35_RS16670||NZ_FNRD01000014	gi|515555527|ref|WP_016988433.1|	merR	Mercuric resistance operon regulatory protein.	Flavobacterium	Chromosome	Mercury (Hg)	100	124	2.9e-65	1.99435
	M	BLV35_RS04055||NZ_FNRD01000002	gi|515557311|ref|WP_016990204.1|	frnE		Flavobacterium sp. ACAM 123		Cadmium (Cd), Hydrogen Peroxide (H2O2) [class: Peroxides]	85.4	239	6.9e-119	1.7841
Genome	Isolation	Locus_tag	Subject	Gene	Description	Organism	Location	Compounds	Percent identity	Match length	E-value	Score per length
GCF_900108015	T	C4S35_RS10975||NZ_FNVP01000008	gi|1090707971|emb|SEG26532.1|	nrsD/nreB		Flavobacterium urumqiense		Nickel (Ni), Cobalt (Co)	100	410	4.1e-225	1.90244
	T	C4S35_RS01175||NZ_FNVP01000001	gi|1090709669|emb|SEF49034.1|	frnE		Flavobacterium urumqiense		Cadmium (Cd), Hydrogen Peroxide (H2O2) [class: Peroxides]	100	238	5.2e-135	2.01639
Genome	Isolation	Locus_tag	Subject	Gene	Description	Organism	Location	Compounds	Percent identity	Match length	E-value	Score per length
GCF_900108395	M	BLW20_RS08205|arsB|NZ_FNXE01000021	gi|1221920706|ref|WP_090001120.1|	acr3	Seems to confer resistance to arsenite by allowing cells to extrude this compound. Could be part of an arsenite extrusion pump. Deletion of the arsB gene results in both an aresenite- and arsenate-sensitive phenotype in the absence of IPTG.	Chryseobacterium taichungense	Chromosome	Arsenic (As)	90.1	342	6.2e-166	1.70526
	M	BLW20_RS01595||NZ_FNXE01000003	gi|1207205271|ref|WP_087941489.1|	merR	Mercuric resistance operon regulatory protein.	Bacteroidetes	Chromosome	Mercury (Hg)	100	124	3.2e-64	1.96613
	M	BLW20_RS01635||NZ_FNXE01000003	gi|652331731|ref|WP_026728957.1|	merR	Mercuric resistance operon regulatory protein.	Flavobacterium	Chromosome	Mercury (Hg)	100	124	3.2e-64	1.96613
	M	BLW20_RS11270|arsB|NZ_FNXE01000035	gi|1120198037|ref|WP_073065796.1|	acr3	Seems to confer resistance to arsenite by allowing cells to extrude this compound. Could be part of an arsenite extrusion pump. Deletion of the arsB gene results in both an aresenite- and arsenate-sensitive phenotype in the absence of IPTG.	Chryseobacterium oranimense	Chromosome	Arsenic (As)	83.6	341	1.5e-159	1.64809
	M	BLW20_RS11315|merTP|NZ_FNXE01000036	gi|1093230260|emb|SEH94401.1|	merT-P	A novel putative transport protein consisting of a fusion between the integral membrane Hg(II) transporter MerT and the periplasmic Hg(II)-binding protein MerP.	Flavobacterium marinum	Chromosome	Mercury (Hg)	100	161	2.7e-87	1.99317
	M	BLW20_RS11320||NZ_FNXE01000036	gi|1223059597|ref|WP_091100906.1|	merR	Mercuric resistance operon regulatory protein.	Flavobacterium marinum	Chromosome	Mercury (Hg)	100	124	6.5e-65	1.98468
Genome	Isolation	Locus_tag	Subject	Gene	Description	Organism	Location	Compounds	Percent identity	Match length	E-value	Score per length
GCF_900111075	T	BMW63_RS13325||NZ_FOFZ01000011	gi|515557311|ref|WP_016990204.1|	frnE		Flavobacterium sp. ACAM 123		Cadmium (Cd), Hydrogen Peroxide (H2O2) [class: Peroxides]	86.6	238	4.4e-118	1.78025
Genome	Isolation	Locus_tag	Subject	Gene	Description	Organism	Location	Compounds	Percent identity	Match length	E-value	Score per length
GCF_900112575	T	BM289_RS11940||NZ_FOMH01000006	gi|947581698|ref|WP_056245140.1|	abeS	Disinfectant resistance protein abeS. It can confer resistance to antibiotics such as erythromycin, novomycin, amikacin, ciprofloxacin, norfloxacin, tetracycline, trimethoporin and dyes, QACs etc.	Flavobacterium sp. Leaf82	Chromosome	Benzylkonium Chloride (BAC) [class: Quaternary Ammonium Compounds (QACs)], Ethidium Bromide [class: Phenanthridine], Acriflavine [class: Acridine], Chlorhexidine [class: Biguanides], Pyronin Y [class: Xanthene], Rhodamine 6G [class: Xanthene], Methyl Viologen [class: Paraquat], Tetraphenylphosphonium (TPP) [class: Quaternary Ammonium Compounds (QACs)], 4,6-diamidino-2-phenylindole (DAPI) [class: …	84.5	110	1.3e-43	1.59364
Genome	Isolation	Locus_tag	Subject	Gene	Description	Organism	Location	Compounds	Percent identity	Match length	E-value	Score per length
GCF_900114085	T	BM024_RS11685|merTP|NZ_FORU01000015	gi|1222632284|ref|WP_090680536.1|	merT-P	A novel putative transport protein consisting of a fusion between the integral membrane Hg(II) transporter MerT and the periplasmic Hg(II)-binding protein MerP.	Myroides guanonis	Chromosome	Mercury (Hg)	100	198	8.4e-107	1.94949
	T	BM024_RS05760||NZ_FORU01000005	gi|1222630262|ref|WP_090678514.1|	abeS	Disinfectant resistance protein abeS. It can confer resistance to antibiotics such as erythromycin, novomycin, amikacin, ciprofloxacin, norfloxacin, tetracycline, trimethoporin and dyes, QACs etc.	Myroides guanonis	Chromosome	Benzylkonium Chloride (BAC) [class: Quaternary Ammonium Compounds (QACs)], Ethidium Bromide [class: Phenanthridine], Acriflavine [class: Acridine], Chlorhexidine [class: Biguanides], Pyronin Y [class: Xanthene], Rhodamine 6G [class: Xanthene], Methyl Viologen [class: Paraquat], Tetraphenylphosphonium (TPP) [class: Quaternary Ammonium Compounds (QACs)], 4,6-diamidino-2-phenylindole (DAPI) [class: …	100	110	1.3e-51	1.83455
Genome	Isolation	Locus_tag	Subject	Gene	Description	Organism	Location	Compounds	Percent identity	Match length	E-value	Score per length
GCF_900115115	T	BM253_RS11405|arsB|NZ_FOVI01000016	gi|1221920706|ref|WP_090001120.1|	acr3	Seems to confer resistance to arsenite by allowing cells to extrude this compound. Could be part of an arsenite extrusion pump. Deletion of the arsB gene results in both an aresenite- and arsenate-sensitive phenotype in the absence of IPTG.	Chryseobacterium taichungense	Chromosome	Arsenic (As)	86	342	2.1e-158	1.63187
	T	BM253_RS13595|arsB|NZ_FOVI01000023	gi|1221920706|ref|WP_090001120.1|	acr3	Seems to confer resistance to arsenite by allowing cells to extrude this compound. Could be part of an arsenite extrusion pump. Deletion of the arsB gene results in both an aresenite- and arsenate-sensitive phenotype in the absence of IPTG.	Chryseobacterium taichungense	Chromosome	Arsenic (As)	86.5	342	1.1e-159	1.64444
Genome	Isolation	Locus_tag	Subject	Gene	Description	Organism	Location	Compounds	Percent identity	Match length	E-value	Score per length
GCF_900129545	T	BUC16_RS03625||NZ_FQWB01000001	gi|1090709669|emb|SEF49034.1|	frnE		Flavobacterium urumqiense		Cadmium (Cd), Hydrogen Peroxide (H2O2) [class: Peroxides]	82.8	238	3.8e-114	1.72521
Genome	Isolation	Locus_tag	Subject	Gene	Description	Organism	Location	Compounds	Percent identity	Match length	E-value	Score per length
GCF_900129555	T	BUC29_RS07010|merTP|NZ_FQWC01000002	gi|495739130|ref|WP_008463709.1|	merT-P	A novel putative transport protein consisting of a fusion between the integral membrane Hg(II) transporter MerT and the periplasmic Hg(II)-binding protein MerP.	Flavobacterium	Chromosome	Mercury (Hg)	100	199	2.6e-108	1.96482
	T	BUC29_RS07015||NZ_FQWC01000002	gi|495739132|ref|WP_008463711.1|	merR	Mercuric resistance operon regulatory protein.	Flavobacterium	Chromosome	Mercury (Hg)	100	124	1.8e-62	1.91935
Genome	Isolation	Locus_tag	Subject	Gene	Description	Organism	Location	Compounds	Percent identity	Match length	E-value	Score per length
GCF_900129575	T	BUA99_RS02835||NZ_FQWE01000002	gi|947581698|ref|WP_056245140.1|	abeS	Disinfectant resistance protein abeS. It can confer resistance to antibiotics such as erythromycin, novomycin, amikacin, ciprofloxacin, norfloxacin, tetracycline, trimethoporin and dyes, QACs etc.	Flavobacterium sp. Leaf82	Chromosome	Benzylkonium Chloride (BAC) [class: Quaternary Ammonium Compounds (QACs)], Ethidium Bromide [class: Phenanthridine], Acriflavine [class: Acridine], Chlorhexidine [class: Biguanides], Pyronin Y [class: Xanthene], Rhodamine 6G [class: Xanthene], Methyl Viologen [class: Paraquat], Tetraphenylphosphonium (TPP) [class: Quaternary Ammonium Compounds (QACs)], 4,6-diamidino-2-phenylindole (DAPI) [class: …	85.5	110	6e-46	1.66364
Genome	Isolation	Locus_tag	Subject	Gene	Description	Organism	Location	Compounds	Percent identity	Match length	E-value	Score per length
GCF_900142735	T	BUA98_RS04965||NZ_FRBY01000001	gi|1120099658|ref|WP_072970474.1|	abeS	Disinfectant resistance protein abeS. It can confer resistance to antibiotics such as erythromycin, novomycin, amikacin, ciprofloxacin, norfloxacin, tetracycline, trimethoporin and dyes, QACs etc.	Flavobacterium saccharophilum	Chromosome	Benzylkonium Chloride (BAC) [class: Quaternary Ammonium Compounds (QACs)], Ethidium Bromide [class: Phenanthridine], Acriflavine [class: Acridine], Chlorhexidine [class: Biguanides], Pyronin Y [class: Xanthene], Rhodamine 6G [class: Xanthene], Methyl Viologen [class: Paraquat], Tetraphenylphosphonium (TPP) [class: Quaternary Ammonium Compounds (QACs)], 4,6-diamidino-2-phenylindole (DAPI) [class: …	100	110	4.8e-51	1.81727
Genome	Isolation	Locus_tag	Subject	Gene	Description	Organism	Location	Compounds	Percent identity	Match length	E-value	Score per length
GCF_900142885	T	BUC23_RS02735||NZ_FRCL01000002	gi|1090709669|emb|SEF49034.1|	frnE		Flavobacterium urumqiense		Cadmium (Cd), Hydrogen Peroxide (H2O2) [class: Peroxides]	87	238	6.1e-120	1.8063
Genome	Isolation	Locus_tag	Subject	Gene	Description	Organism	Location	Compounds	Percent identity	Match length	E-value	Score per length
GCF_900182645	T	FN795_RS09200||NZ_FXTA01000002	gi|947581698|ref|WP_056245140.1|	abeS	Disinfectant resistance protein abeS. It can confer resistance to antibiotics such as erythromycin, novomycin, amikacin, ciprofloxacin, norfloxacin, tetracycline, trimethoporin and dyes, QACs etc.	Flavobacterium sp. Leaf82	Chromosome	Benzylkonium Chloride (BAC) [class: Quaternary Ammonium Compounds (QACs)], Ethidium Bromide [class: Phenanthridine], Acriflavine [class: Acridine], Chlorhexidine [class: Biguanides], Pyronin Y [class: Xanthene], Rhodamine 6G [class: Xanthene], Methyl Viologen [class: Paraquat], Tetraphenylphosphonium (TPP) [class: Quaternary Ammonium Compounds (QACs)], 4,6-diamidino-2-phenylindole (DAPI) [class: …	84.5	110	3.7e-43	1.57909
	T	FN795_RS10880|merTP|NZ_FXTA01000002	gi|639228182|ref|WP_024563770.1|	merT-P	A novel putative transport protein consisting of a fusion between the integral membrane Hg(II) transporter MerT and the periplasmic Hg(II)-binding protein MerP.	Elizabethkingia	Chromosome	Mercury (Hg)	89.5	200	8e-97	1.764
	T	FN795_RS10885||NZ_FXTA01000002	gi|763359164|ref|WP_044216709.1|	merR	Mercuric resistance operon regulatory protein.	Dysgonomonas gadei	Chromosome	Mercury (Hg)	96	124	2.6e-61	1.88871
Genome	Isolation	Locus_tag	Subject	Gene	Description	Organism	Location	Compounds	Percent identity	Match length	E-value	Score per length
GCF_902804475	H	FLACOL7796_RS02345||NZ_CADCSU010000032	gi|947581698|ref|WP_056245140.1|	abeS	Disinfectant resistance protein abeS. It can confer resistance to antibiotics such as erythromycin, novomycin, amikacin, ciprofloxacin, norfloxacin, tetracycline, trimethoporin and dyes, QACs etc.	Flavobacterium sp. Leaf82	Chromosome	Benzylkonium Chloride (BAC) [class: Quaternary Ammonium Compounds (QACs)], Ethidium Bromide [class: Phenanthridine], Acriflavine [class: Acridine], Chlorhexidine [class: Biguanides], Pyronin Y [class: Xanthene], Rhodamine 6G [class: Xanthene], Methyl Viologen [class: Paraquat], Tetraphenylphosphonium (TPP) [class: Quaternary Ammonium Compounds (QACs)], 4,6-diamidino-2-phenylindole (DAPI) [class: …	89.1	110	6e-46	1.66364
Genome	Isolation	Locus_tag	Subject	Gene	Description	Organism	Location	Compounds	Percent identity	Match length	E-value	Score per length
GCF_902804485	H	FLA105534_RS01640||NZ_CADCST010000050	gi|1045328946|ref|WP_065448073.1|	abeS	Disinfectant resistance protein abeS. It can confer resistance to antibiotics such as erythromycin, novomycin, amikacin, ciprofloxacin, norfloxacin, tetracycline, trimethoporin and dyes, QACs etc.	Flavobacterium	Chromosome	Benzylkonium Chloride (BAC) [class: Quaternary Ammonium Compounds (QACs)], Ethidium Bromide [class: Phenanthridine], Acriflavine [class: Acridine], Chlorhexidine [class: Biguanides], Pyronin Y [class: Xanthene], Rhodamine 6G [class: Xanthene], Methyl Viologen [class: Paraquat], Tetraphenylphosphonium (TPP) [class: Quaternary Ammonium Compounds (QACs)], 4,6-diamidino-2-phenylindole (DAPI) [class: …	90.9	110	2.4e-47	1.70545
Genome	Isolation	Locus_tag	Subject	Gene	Description	Organism	Location	Compounds	Percent identity	Match length	E-value	Score per length
N1818	T	N1818_04515|N1818	gi|947581698|ref|WP_056245140.1|	abeS	Disinfectant resistance protein abeS. It can confer resistance to antibiotics such as erythromycin, novomycin, amikacin, ciprofloxacin, norfloxacin, tetracycline, trimethoporin and dyes, QACs etc.	Flavobacterium sp. Leaf82	Chromosome	Benzylkonium Chloride (BAC) [class: Quaternary Ammonium Compounds (QACs)], Ethidium Bromide [class: Phenanthridine], Acriflavine [class: Acridine], Chlorhexidine [class: Biguanides], Pyronin Y [class: Xanthene], Rhodamine 6G [class: Xanthene], Methyl Viologen [class: Paraquat], Tetraphenylphosphonium (TPP) [class: Quaternary Ammonium Compounds (QACs)], 4,6-diamidino-2-phenylindole (DAPI) [class: …	89.1	110	1e-45	1.65636
Genome	Isolation	Locus_tag	Subject	Gene	Description	Organism	Location	Compounds	Percent identity	Match length	E-value	Score per length
N2038	T	N2038_04091|N2038	gi|947581698|ref|WP_056245140.1|	abeS	Disinfectant resistance protein abeS. It can confer resistance to antibiotics such as erythromycin, novomycin, amikacin, ciprofloxacin, norfloxacin, tetracycline, trimethoporin and dyes, QACs etc.	Flavobacterium sp. Leaf82	Chromosome	Benzylkonium Chloride (BAC) [class: Quaternary Ammonium Compounds (QACs)], Ethidium Bromide [class: Phenanthridine], Acriflavine [class: Acridine], Chlorhexidine [class: Biguanides], Pyronin Y [class: Xanthene], Rhodamine 6G [class: Xanthene], Methyl Viologen [class: Paraquat], Tetraphenylphosphonium (TPP) [class: Quaternary Ammonium Compounds (QACs)], 4,6-diamidino-2-phenylindole (DAPI) [class: …	85.5	110	1.9e-44	1.61727
Genome	Isolation	Locus_tag	Subject	Gene	Description	Organism	Location	Compounds	Percent identity	Match length	E-value	Score per length
N2155	H	N2155_00584|contig.1.cir	gi|489091736|ref|WP_003001628.1|	acr3	Seems to confer resistance to arsenite by allowing cells to extrude this compound. Could be part of an arsenite extrusion pump. Deletion of the arsB gene results in both an aresenite- and arsenate-sensitive phenotype in the absence of IPTG.	Sphingobacterium spiritivorum	Chromosome	Arsenic (As)	82.7	342	3.7e-158	1.62982
Genome	Isolation	Locus_tag	Subject	Gene	Description	Organism	Location	Compounds	Percent identity	Match length	E-value	Score per length
N2469	H	N2469_04617|N2469	gi|947581698|ref|WP_056245140.1|	abeS	Disinfectant resistance protein abeS. It can confer resistance to antibiotics such as erythromycin, novomycin, amikacin, ciprofloxacin, norfloxacin, tetracycline, trimethoporin and dyes, QACs etc.	Flavobacterium sp. Leaf82	Chromosome	Benzylkonium Chloride (BAC) [class: Quaternary Ammonium Compounds (QACs)], Ethidium Bromide [class: Phenanthridine], Acriflavine [class: Acridine], Chlorhexidine [class: Biguanides], Pyronin Y [class: Xanthene], Rhodamine 6G [class: Xanthene], Methyl Viologen [class: Paraquat], Tetraphenylphosphonium (TPP) [class: Quaternary Ammonium Compounds (QACs)], 4,6-diamidino-2-phenylindole (DAPI) [class: …	90	110	1.8e-45	1.64909
Genome	Isolation	Locus_tag	Subject	Gene	Description	Organism	Location	Compounds	Percent identity	Match length	E-value	Score per length
N502536	T	N502536_02124|N502536	gi|947581698|ref|WP_056245140.1|	abeS	Disinfectant resistance protein abeS. It can confer resistance to antibiotics such as erythromycin, novomycin, amikacin, ciprofloxacin, norfloxacin, tetracycline, trimethoporin and dyes, QACs etc.	Flavobacterium sp. Leaf82	Chromosome	Benzylkonium Chloride (BAC) [class: Quaternary Ammonium Compounds (QACs)], Ethidium Bromide [class: Phenanthridine], Acriflavine [class: Acridine], Chlorhexidine [class: Biguanides], Pyronin Y [class: Xanthene], Rhodamine 6G [class: Xanthene], Methyl Viologen [class: Paraquat], Tetraphenylphosphonium (TPP) [class: Quaternary Ammonium Compounds (QACs)], 4,6-diamidino-2-phenylindole (DAPI) [class: …	92.7	110	1.7e-48	1.74
Genome	Isolation	Locus_tag	Subject	Gene	Description	Organism	Location	Compounds	Percent identity	Match length	E-value	Score per length
N502540	T	N502540_02051|N502540	gi|1124370825|ref|WP_074660495.1|	abeS	Disinfectant resistance protein abeS. It can confer resistance to antibiotics such as erythromycin, novomycin, amikacin, ciprofloxacin, norfloxacin, tetracycline, trimethoporin and dyes, QACs etc.	Flavobacterium	Chromosome	Benzylkonium Chloride (BAC) [class: Quaternary Ammonium Compounds (QACs)], Ethidium Bromide [class: Phenanthridine], Acriflavine [class: Acridine], Chlorhexidine [class: Biguanides], Pyronin Y [class: Xanthene], Rhodamine 6G [class: Xanthene], Methyl Viologen [class: Paraquat], Tetraphenylphosphonium (TPP) [class: Quaternary Ammonium Compounds (QACs)], 4,6-diamidino-2-phenylindole (DAPI) [class: …	91.8	110	6.4e-48	1.72273
Genome	Isolation	Locus_tag	Subject	Gene	Description	Organism	Location	Compounds	Percent identity	Match length	E-value	Score per length
N503310	M	N503310_02713|N503310	gi|947581698|ref|WP_056245140.1|	abeS	Disinfectant resistance protein abeS. It can confer resistance to antibiotics such as erythromycin, novomycin, amikacin, ciprofloxacin, norfloxacin, tetracycline, trimethoporin and dyes, QACs etc.	Flavobacterium sp. Leaf82	Chromosome	Benzylkonium Chloride (BAC) [class: Quaternary Ammonium Compounds (QACs)], Ethidium Bromide [class: Phenanthridine], Acriflavine [class: Acridine], Chlorhexidine [class: Biguanides], Pyronin Y [class: Xanthene], Rhodamine 6G [class: Xanthene], Methyl Viologen [class: Paraquat], Tetraphenylphosphonium (TPP) [class: Quaternary Ammonium Compounds (QACs)], 4,6-diamidino-2-phenylindole (DAPI) [class: …	89.1	110	1e-45	1.65636
