# Supplementary material for: Pangenome analysis provides insights into the genetic diversity, metabolic versatility, and evolution of the genus Flavobacterium
Source: Microbiol Spectr. 2023 Aug 18;11(5):e01003-23. doi: 10.1128/spectrum.01003-23 (PMC10655711; doi:10.1128/spectrum.01003-23)
Supplement: Table S6 — Horizontal gene transfer predicted by MetaCHIP. [file spectrum.01003-23-s0008.xlsx]

## Sheet: flavo-hgt1_gs_detected_HGTs
Gene_1	Gene_2	Identity	occurence(gs)	end_match	full_length_match	direction
GCF_000300875_00194	GCF_000260115_00889	83.365	10	no	no	GCF_000260115-->GCF_000300875
GCF_000300875_00296	GCF_900116665_02256	80.782	10	no	no	GCF_000300875-->GCF_900116665
GCF_000300875_00333	GCF_000260115_00646	84.541	10	no	no	GCF_000260115-->GCF_000300875
GCF_000300875_01029	GCF_000260115_01454	85.185	10	no	no	GCF_000260115-->GCF_000300875
GCF_000300875_01228	GCF_000260115_01764	84.048	10	no	no	GCF_000260115-->GCF_000300875
GCF_000300875_01410	GCF_000260115_01369	89.63	10	no	no	GCF_000260115-->GCF_000300875
GCF_000300875_01737	GCF_000260115_00334	83.279	10	no	no	GCF_000260115-->GCF_000300875
GCF_000300875_01888	GCF_016827595_02923	81.743	10	no	no	GCF_016827595-->GCF_000300875
GCF_000300875_01943	GCF_000260835_01643	82.243	10	no	no	GCF_000300875-->GCF_000260835
GCF_000300875_02101	GCF_000260115_01097	83.525	10	no	no	GCF_000260115-->GCF_000300875
GCF_000300875_02753	GCF_000260115_03074	93.085	10	no	no	GCF_000260115-->GCF_000300875
GCF_000300875_02754	GCF_000260115_03073	97.386	10	no	no	GCF_000260115-->GCF_000300875
GCF_000300875_02954	GCF_900119185_02011	100	10	no	no	GCF_000300875-->GCF_900119185
GCF_000419685_01949	GCF_000260115_02966	80.259	10	no	no	GCF_000419685-->GCF_000260115
GCF_000422685_00261	GCF_900116665_03143	77.507	10	no	no	GCF_900116665-->GCF_000422685
GCF_000422685_01969	GCF_000260115_01395	77.244	10	no	no	GCF_000422685-->GCF_000260115
GCF_000422685_02108	GCF_900116665_02588	78.261	10	no	no	GCF_900116665-->GCF_000422685
GCF_000422685_02641	GCF_900119185_02032	79.511	10	no	no	GCF_900119185-->GCF_000422685
GCF_000422705_01730	GCF_003285545_03619	88.333	10	no	no	GCF_000422705-->GCF_003285545
GCF_000422705_01735	GCF_003285545_03623	93.185	10	no	no	GCF_003285545-->GCF_000422705
GCF_000422705_01736	GCF_003285545_03624	93.277	10	no	no	GCF_003285545-->GCF_000422705
GCF_000422705_01737	GCF_003285545_03625	94.026	10	no	no	GCF_003285545-->GCF_000422705
GCF_000422705_01743	GCF_003285545_03629	97.619	10	no	no	GCF_000422705-->GCF_003285545
GCF_000422705_01744	GCF_003285545_03172	97.682	10	no	no	GCF_003285545-->GCF_000422705
GCF_000422725_01700	GCF_000260115_01491	77.358	10	no	no	GCF_000260115-->GCF_000422725
GCF_000425485_03132	GCF_013391805_02640	76.577	10	no	no	GCF_013391805-->GCF_000425485
GCF_000430025_02615	GCF_000300875_03096	85.333	10	no	no	GCF_000430025-->GCF_000300875
GCF_000455605_00126	GCF_900116665_02068	79.139	10	no	no	GCF_000455605-->GCF_900116665
GCF_000455605_00386	GCF_900116665_01117	78.139	10	no	no	GCF_900116665-->GCF_000455605
GCF_000455605_00558	GCF_900116665_02682	86.513	10	no	no	GCF_900116665-->GCF_000455605
GCF_000455605_00568	GCF_000260115_02349	87.597	10	no	no	GCF_000455605-->GCF_000260115
GCF_000611675_01232	GCF_000260115_02232	78.273	10	no	no	GCF_000260115-->GCF_000611675
GCF_000695795_01838	GCF_003725735_03113	77.57	10	no	no	GCF_003725735-->GCF_000695795
GCF_000737695_02624	GCF_013391805_00346	76.69	10	no	no	GCF_013391805-->GCF_000737695
GCF_000769915_00477	GCF_900119185_03371	99.134	10	no	no	GCF_000769915-->GCF_900119185
GCF_000769915_00479	GCF_900119185_03373	99.057	10	no	no	GCF_900119185-->GCF_000769915
GCF_000769915_00509	GCF_900119185_03247	98.529	10	no	no	GCF_900119185-->GCF_000769915
GCF_000769915_00513	GCF_900119185_03251	94.382	10	no	no	GCF_900119185-->GCF_000769915
GCF_000769915_00514	GCF_900119185_03252	96.599	10	no	no	GCF_000769915-->GCF_900119185
GCF_000769915_01822	GCF_000260835_00720	86.96	10	no	no	GCF_000769915-->GCF_000260835
GCF_000769915_02663	GCF_003725735_00291	87.797	10	no	no	GCF_003725735-->GCF_000769915
GCF_000832125_00536	GCF_003285545_00109	74.832	10	no	no	GCF_003285545-->GCF_000832125
GCF_002217205_00092	GCF_000260115_03559	78.757	10	no	no	GCF_002217205-->GCF_000260115
GCF_002217205_00093	GCF_000260115_03558	79.498	10	no	no	GCF_000260115-->GCF_002217205
GCF_002217205_00094	GCF_000260115_03557	81.096	10	no	no	GCF_000260115-->GCF_002217205
GCF_002217205_00909	GCF_900116665_02982	78.851	10	no	no	GCF_002217205-->GCF_900116665
GCF_002217205_01914	GCF_900116665_01083	77.855	10	no	no	GCF_002217205-->GCF_900116665
GCF_002217205_02321	GCF_900116665_00751	78.534	10	no	no	GCF_002217205-->GCF_900116665
GCF_002251835_01253	GCF_000260835_01002	80	10	no	no	GCF_000260835-->GCF_002251835
GCF_002530675_02130	GCF_000260115_03573	83.271	10	no	no	GCF_002530675-->GCF_000260115
GCF_002530675_02612	GCF_900116665_00149	81.209	10	no	no	GCF_900116665-->GCF_002530675
GCF_002807015_00267	GCF_000260115_02880	77.686	10	no	no	GCF_002807015-->GCF_000260115
GCF_002807015_00782	GCF_900116665_02604	79.282	10	no	no	GCF_002807015-->GCF_900116665
GCF_002807015_01012	GCF_900116665_00365	79.217	10	no	no	GCF_002807015-->GCF_900116665
GCF_002807015_01474	GCF_016827595_03041	82.883	10	no	no	GCF_016827595-->GCF_002807015
GCF_002807015_01858	GCF_000260835_01003	83.796	10	no	no	GCF_002807015-->GCF_000260835
GCF_002807015_02035	GCF_900119185_01675	82.236	10	no	no	GCF_002807015-->GCF_900119185
GCF_002807015_02036	GCF_900119185_01674	84.199	10	no	no	GCF_002807015-->GCF_900119185
GCF_002807015_02189	GCF_000260835_00776	96.886	10	no	no	GCF_000260835-->GCF_002807015
GCF_002917885_00412	GCF_900116665_03013	77.706	10	no	no	GCF_002917885-->GCF_900116665
GCF_002917885_01180	GCF_000260115_02779	82.659	10	no	no	GCF_002917885-->GCF_000260115
GCF_002917885_01538	GCF_900116665_01272	81.332	10	no	no	GCF_002917885-->GCF_900116665
GCF_002917885_01906	GCF_000260835_00332	76.913	10	no	no	GCF_002917885-->GCF_000260835
GCF_003076455_03655	GCF_003285545_03045	76.106	10	no	no	GCF_003285545-->GCF_003076455
GCF_003076475_01584	GCF_900116665_01034	80.675	10	no	no	GCF_003076475-->GCF_900116665
GCF_003097535_02674	GCF_003285545_00089	79.236	10	no	no	GCF_003285545-->GCF_003097535
GCF_003097535_02711	GCF_003285545_00089	78.759	10	no	no	GCF_003285545-->GCF_003097535
GCF_003148385_00097	GCF_000260115_03033	78.266	10	no	no	GCF_003148385-->GCF_000260115
GCF_003148385_00772	GCF_000260835_00994	77.124	10	no	no	GCF_003148385-->GCF_000260835
GCF_003148385_00929	GCF_900116665_01059	78.807	10	no	no	GCF_003148385-->GCF_900116665
GCF_003148385_01990	GCF_003725735_03102	82.443	10	no	no	GCF_003148385-->GCF_003725735
GCF_003148385_02415	GCF_900119185_02802	75.101	10	no	no	GCF_003148385-->GCF_900119185
GCF_003148385_03103	GCF_000260115_02775	77.85	10	no	no	GCF_003148385-->GCF_000260115
GCF_003254745_01300	GCF_900116665_00631	82.353	10	no	no	GCF_003254745-->GCF_900116665
GCF_003254745_03003	GCF_900119185_02741	83.918	10	no	no	GCF_900119185-->GCF_003254745
GCF_003254745_03005	GCF_900119185_02739	91.584	10	no	no	GCF_900119185-->GCF_003254745
GCF_003285545_00666	GCF_000300875_00419	76.044	10	no	no	GCF_003285545-->GCF_000300875
GCF_003344925_00795	GCF_900116665_02434	78.166	10	no	no	GCF_900116665-->GCF_003344925
GCF_003344925_01715	GCF_000260835_01367	78.811	10	no	no	GCF_000260835-->GCF_003344925
GCF_003344925_02621	GCF_000260115_03649	85.714	10	no	no	GCF_003344925-->GCF_000260115
GCF_003385115_03311	GCF_900119185_03803	84.532	10	no	no	GCF_900119185-->GCF_003385115
GCF_003385115_03312	GCF_900119185_03802	87.027	10	no	no	GCF_003385115-->GCF_900119185
GCF_003688495_02497	GCF_000260115_03204	80.177	10	no	no	GCF_000260115-->GCF_003688495
GCF_003725735_01870	GCF_900116665_00007	76.562	10	no	no	GCF_003725735-->GCF_900116665
GCF_003725735_03712	N2155_02378	80.254	10	no	no	GCF_003725735-->N2155
GCF_003725735_04352	GCF_016827595_02923	78.448	10	no	no	GCF_003725735-->GCF_016827595
GCF_003858535_00067	GCF_003285545_03620	76.438	10	no	no	GCF_003285545-->GCF_003858535
GCF_003858535_02376	GCF_000260115_02879	81.132	10	no	no	GCF_003858535-->GCF_000260115
GCF_003858535_02385	GCF_000300875_02842	80.536	10	no	no	GCF_000300875-->GCF_003858535
GCF_003858535_02390	GCF_000300875_02850	76.311	10	no	no	GCF_003858535-->GCF_000300875
GCF_003865405_01816	GCF_900116665_00007	79.167	10	no	no	GCF_003865405-->GCF_900116665
GCF_004329815_02014	GCF_016827595_02678	79.38	10	no	no	GCF_004329815-->GCF_016827595
GCF_004349145_01869	GCF_000260115_00065	82.306	10	no	no	GCF_004349145-->GCF_000260115
GCF_004349355_01862	GCF_000300875_02974	85.882	10	no	no	GCF_000300875-->GCF_004349355
GCF_004349355_02067	GCF_003285545_03593	75.082	10	no	no	GCF_004349355-->GCF_003285545
GCF_004349355_02167	GCF_003725735_01865	75.938	10	no	no	GCF_004349355-->GCF_003725735
GCF_004349355_02660	GCF_000300875_01508	81.395	10	no	no	GCF_004349355-->GCF_000300875
GCF_004349355_02662	GCF_016827595_01764	78.733	10	no	no	GCF_016827595-->GCF_004349355
GCF_004349355_02666	GCF_900119185_02032	79.103	10	no	no	GCF_900119185-->GCF_004349355
GCF_004349355_02668	GCF_900119185_02039	82.018	10	no	no	GCF_004349355-->GCF_900119185
GCF_004364575_00098	GCF_000300875_02777	78.4	10	no	no	GCF_000300875-->GCF_004364575
GCF_004364575_00375	GCF_000260835_01547	78.684	10	no	no	GCF_004364575-->GCF_000260835
GCF_004364575_00680	GCF_000300875_03018	78.546	10	no	no	GCF_004364575-->GCF_000300875
GCF_004364575_02240	GCF_003285545_01449	99.647	10	no	no	GCF_004364575-->GCF_003285545
GCF_004745595_00869	GCF_003285545_03629	78.836	10	no	no	GCF_003285545-->GCF_004745595
GCF_006491595_02205	GCF_900119185_02803	80.901	10	no	no	GCF_006491595-->GCF_900119185
GCF_006491595_03650	GCF_003725735_02691	76.084	10	no	no	GCF_003725735-->GCF_006491595
GCF_007097265_00602	GCF_000260115_02969	78.36	10	no	no	GCF_000260115-->GCF_007097265
GCF_007097365_01917	GCF_003725735_03120	78.399	10	no	no	GCF_003725735-->GCF_007097365
GCF_008629655_01559	GCF_003285545_01340	74.548	10	no	no	GCF_008629655-->GCF_003285545
GCF_009363055_00447	GCF_900116665_02805	77.816	10	no	no	GCF_009363055-->GCF_900116665
GCF_009363055_01076	GCF_900119185_02742	89.001	10	no	no	GCF_009363055-->GCF_900119185
GCF_009363055_01229	GCF_900116665_03169	96.81	10	no	no	GCF_009363055-->GCF_900116665
GCF_009363055_01338	GCF_900116665_01536	79.574	10	no	no	GCF_009363055-->GCF_900116665
GCF_009363055_01640	GCF_000260835_00744	77.778	10	no	no	GCF_000260835-->GCF_009363055
GCF_009363055_01642	GCF_000260835_00742	78.992	10	no	no	GCF_000260835-->GCF_009363055
GCF_009363055_02472	GCF_000260115_00998	81.218	10	no	no	GCF_009363055-->GCF_000260115
GCF_009363055_02608	GCF_000260115_01389	78.238	10	no	no	GCF_009363055-->GCF_000260115
GCF_009741375_01911	GCF_900119185_02931	84.187	10	no	no	GCF_900119185-->GCF_009741375
GCF_009792295_00153	GCF_000260835_00706	91.549	10	no	no	GCF_009792295-->GCF_000260835
GCF_009792295_00155	GCF_016734785_01395	76.471	10	no	no	GCF_009792295-->GCF_016734785
GCF_013391805_00067	GCF_000260115_02719	83.29	10	no	no	GCF_013391805-->GCF_000260115
GCF_013391805_00260	GCF_000260115_02662	84.454	10	no	no	GCF_000260115-->GCF_013391805
GCF_013391805_00273	GCF_000260115_02649	92.308	10	no	no	GCF_000260115-->GCF_013391805
GCF_013391805_00285	GCF_000260115_02611	83.632	10	no	no	GCF_000260115-->GCF_013391805
GCF_013391805_00355	GCF_000260115_01725	84.426	10	no	no	GCF_000260115-->GCF_013391805
GCF_013391805_00373	GCF_000260115_01640	88.981	10	no	no	GCF_000260115-->GCF_013391805
GCF_013391805_00384	GCF_000260115_02044	89.116	10	no	no	GCF_000260115-->GCF_013391805
GCF_013391805_00407	GCF_000260115_02069	87.087	10	no	no	GCF_000260115-->GCF_013391805
GCF_013391805_00465	GCF_000260115_01988	83.693	10	no	no	GCF_000260115-->GCF_013391805
GCF_013391805_00510	GCF_000260115_01441	83.393	10	no	no	GCF_000260115-->GCF_013391805
GCF_013391805_00537	GCF_000260115_02332	83.84	10	no	no	GCF_000260115-->GCF_013391805
GCF_013391805_00543	GCF_000260115_02338	91.077	10	no	no	GCF_000260115-->GCF_013391805
GCF_013391805_00548	GCF_000260115_02343	93.002	10	no	no	GCF_000260115-->GCF_013391805
GCF_013391805_00550	GCF_000260115_02345	91.111	10	no	no	GCF_000260115-->GCF_013391805
GCF_013391805_00552	GCF_000260115_02347	93.968	10	no	no	GCF_000260115-->GCF_013391805
GCF_013391805_00560	GCF_000260115_02355	94.667	10	no	no	GCF_000260115-->GCF_013391805
GCF_013391805_00561	GCF_000260115_02356	93.127	10	no	no	GCF_000260115-->GCF_013391805
GCF_013391805_00891	GCF_000260115_01081	83.505	10	no	no	GCF_000260115-->GCF_013391805
GCF_013391805_01036	GCF_000260115_00653	90.494	10	no	no	GCF_000260115-->GCF_013391805
GCF_013391805_01040	GCF_000260115_00657	84.627	10	no	no	GCF_000260115-->GCF_013391805
GCF_013391805_01144	GCF_000260115_00938	83.952	10	no	no	GCF_000260115-->GCF_013391805
GCF_013391805_01486	GCF_000260115_01098	87.238	10	no	no	GCF_000260115-->GCF_013391805
GCF_013391805_01537	GCF_000260115_01220	93.846	10	no	no	GCF_000260115-->GCF_013391805
GCF_013391805_01549	GCF_000260115_01236	88.127	10	no	no	GCF_000260115-->GCF_013391805
GCF_013391805_01556	GCF_000260115_01243	86.207	10	no	no	GCF_000260115-->GCF_013391805
GCF_013391805_01568	GCF_000260115_01255	83.582	10	no	no	GCF_000260115-->GCF_013391805
GCF_013391805_01742	GCF_000260115_02264	87.487	10	no	no	GCF_000260115-->GCF_013391805
GCF_013391805_01816	GCF_000260115_01431	86.923	10	no	no	GCF_000260115-->GCF_013391805
GCF_013391805_01862	GCF_000260115_01487	83.591	10	no	no	GCF_000260115-->GCF_013391805
GCF_013391805_01864	GCF_000260115_01489	83.538	10	no	no	GCF_000260115-->GCF_013391805
GCF_013391805_01866	GCF_000260115_01491	84.848	10	no	no	GCF_000260115-->GCF_013391805
GCF_013391805_01879	GCF_000260115_01502	84.186	10	no	no	GCF_000260115-->GCF_013391805
GCF_013391805_01899	GCF_900116665_01034	81.346	10	no	no	GCF_013391805-->GCF_900116665
GCF_013391805_02653	GCF_000260115_03225	85.057	10	no	no	GCF_000260115-->GCF_013391805
GCF_013391805_02910	GCF_000260115_02921	83.958	10	no	no	GCF_000260115-->GCF_013391805
GCF_013391805_03005	GCF_000260115_02756	84.921	10	no	no	GCF_000260115-->GCF_013391805
GCF_013391805_03161	GCF_000260115_03604	83.509	10	no	no	GCF_013391805-->GCF_000260115
GCF_014486675_02504	GCF_003285545_01451	76.078	10	no	no	GCF_014486675-->GCF_003285545
GCF_014596575_00598	GCF_900116665_00007	90	10	no	no	GCF_014596575-->GCF_900116665
GCF_014639535_02133	GCF_000300875_02743	78.154	10	no	no	GCF_000300875-->GCF_014639535
GCF_014639535_02773	GCF_900119185_02945	83.749	10	no	no	GCF_900119185-->GCF_014639535
GCF_014639535_02786	GCF_003725735_03097	75.583	10	no	no	GCF_003725735-->GCF_014639535
GCF_014639535_02787	GCF_003725735_03098	75.466	10	no	no	GCF_003725735-->GCF_014639535
GCF_014642275_01548	GCF_000260835_00349	80.303	10	no	no	GCF_000260835-->GCF_014642275
GCF_014642275_01904	GCF_000260115_02071	78.09	10	no	no	GCF_000260115-->GCF_014642275
GCF_014642915_00252	GCF_000260115_02843	78.771	10	no	no	GCF_014642915-->GCF_000260115
GCF_014642915_00534	GCF_000260835_01335	76.715	10	no	no	GCF_000260835-->GCF_014642915
GCF_014642915_01377	GCF_000260115_02083	79.285	10	no	no	GCF_000260115-->GCF_014642915
GCF_014642915_01490	GCF_000260835_01640	85.534	10	no	no	GCF_000260835-->GCF_014642915
GCF_014642915_02329	GCF_900119185_03254	93.847	10	no	no	GCF_014642915-->GCF_900119185
GCF_014642915_02337	GCF_003725735_00294	83.575	10	no	no	GCF_014642915-->GCF_003725735
GCF_014642915_02400	GCF_003725735_00292	86.786	10	no	no	GCF_014642915-->GCF_003725735
GCF_014642915_02402	GCF_003725735_00288	87.771	10	no	no	GCF_014642915-->GCF_003725735
GCF_014642915_02404	GCF_900119185_03373	97.595	10	no	no	GCF_900119185-->GCF_014642915
GCF_014642915_02409	GCF_900119185_03369	90.414	10	no	no	GCF_014642915-->GCF_900119185
GCF_014642915_02417	GCF_900119185_03355	92.582	10	no	no	GCF_014642915-->GCF_900119185
GCF_014642915_02436	GCF_900116665_02740	78.029	10	no	no	GCF_014642915-->GCF_900116665
GCF_014642915_02719	GCF_900116665_00523	78.182	10	no	no	GCF_900116665-->GCF_014642915
GCF_014642915_02721	GCF_000260835_01934	80.688	10	no	no	GCF_014642915-->GCF_000260835
GCF_014642915_02861	GCF_000260115_00727	80.351	10	no	no	GCF_014642915-->GCF_000260115
GCF_016734785_00012	GCF_000260115_01701	84.513	10	no	no	GCF_016734785-->GCF_000260115
GCF_016734785_00028	GCF_000260115_01670	89.683	10	no	no	GCF_016734785-->GCF_000260115
GCF_016734785_00118	GCF_000260115_01764	84.286	10	no	no	GCF_016734785-->GCF_000260115
GCF_016734785_00182	GCF_000260115_03180	89.764	10	no	no	GCF_016734785-->GCF_000260115
GCF_016734785_00216	GCF_000260115_02741	84.148	10	no	no	GCF_016734785-->GCF_000260115
GCF_016734785_00486	GCF_000260115_02770	83.161	10	no	no	GCF_016734785-->GCF_000260115
GCF_016734785_00491	GCF_000260115_02775	84.277	10	no	no	GCF_016734785-->GCF_000260115
GCF_016734785_00516	GCF_000260115_03002	91.652	10	no	no	GCF_016734785-->GCF_000260115
GCF_016734785_00671	GCF_000260115_03730	83.989	10	no	no	GCF_016734785-->GCF_000260115
GCF_016734785_00903	GCF_000260115_03223	87.95	10	no	no	GCF_016734785-->GCF_000260115
GCF_016734785_00904	GCF_000260115_03224	85.079	10	no	no	GCF_016734785-->GCF_000260115
GCF_016734785_00928	GCF_003725735_04348	80.807	10	no	no	GCF_003725735-->GCF_016734785
GCF_016734785_01155	GCF_900119185_02949	79.654	10	no	no	GCF_016734785-->GCF_900119185
GCF_016734785_01289	GCF_000260115_00561	83.317	10	no	no	GCF_016734785-->GCF_000260115
GCF_016734785_01321	GCF_000260115_00774	83.81	10	no	no	GCF_000260115-->GCF_016734785
GCF_016734785_01365	GCF_900116665_00598	84.122	10	no	no	GCF_016734785-->GCF_900116665
GCF_016734785_01570	GCF_000260115_00969	84.449	10	no	no	GCF_016734785-->GCF_000260115
GCF_016734785_01597	GCF_000260115_00885	84.453	10	no	no	GCF_016734785-->GCF_000260115
GCF_016734785_01695	GCF_000260115_00305	86.164	10	no	no	GCF_016734785-->GCF_000260115
GCF_016734785_01714	GCF_900119185_02018	77.797	10	no	no	GCF_016734785-->GCF_900119185
GCF_016734785_01885	GCF_000260115_01277	87.445	10	no	no	GCF_016734785-->GCF_000260115
GCF_016734785_02052	GCF_000260115_01720	84.043	10	no	no	GCF_016734785-->GCF_000260115
GCF_016734785_02053	GCF_000260115_01719	84.801	10	no	no	GCF_016734785-->GCF_000260115
GCF_016734785_02068	GCF_000260115_01543	85.417	10	no	no	GCF_000260115-->GCF_016734785
GCF_016734785_02158	GCF_000260115_01656	82.873	10	no	no	GCF_016734785-->GCF_000260115
GCF_016734785_02194	GCF_000260115_02201	87.747	10	no	no	GCF_016734785-->GCF_000260115
GCF_016734785_02202	GCF_000260115_02208	93.771	10	no	no	GCF_000260115-->GCF_016734785
GCF_016734785_02203	GCF_000260115_02209	82.886	10	no	no	GCF_016734785-->GCF_000260115
GCF_016734785_02300	GCF_000260115_02348	91.87	10	no	no	GCF_000260115-->GCF_016734785
GCF_016734785_02309	GCF_000260115_02357	89.683	10	no	no	GCF_000260115-->GCF_016734785
GCF_016734785_02329	GCF_000260115_02381	84.934	10	no	no	GCF_000260115-->GCF_016734785
GCF_016734785_02542	GCF_000260115_01397	86.852	10	no	no	GCF_016734785-->GCF_000260115
GCF_016734785_02543	GCF_000260115_01396	85.203	10	no	no	GCF_000260115-->GCF_016734785
GCF_016734785_02835	GCF_000260115_01954	83.875	10	no	no	GCF_016734785-->GCF_000260115
GCF_016734785_02873	GCF_000260115_02595	87.566	10	no	no	GCF_000260115-->GCF_016734785
GCF_016734785_02957	GCF_000260115_02256	83.246	10	no	no	GCF_016734785-->GCF_000260115
GCF_016734785_03126	GCF_000260115_02303	84.058	10	no	no	GCF_000260115-->GCF_016734785
GCF_900107635_02756	GCF_900116665_00630	86.151	10	no	no	GCF_900107635-->GCF_900116665
GCF_900107635_02757	GCF_000260115_01890	89.867	10	no	no	GCF_000260115-->GCF_900107635
GCF_900108395_00101	GCF_003285545_01176	86.018	10	no	no	GCF_003285545-->GCF_900108395
GCF_900108395_00108	GCF_003285545_01168	89.32	10	no	no	GCF_900108395-->GCF_003285545
GCF_900108395_01221	GCF_003285545_03618	85.256	10	no	no	GCF_900108395-->GCF_003285545
GCF_900108395_01559	GCF_000300875_03012	96.491	10	no	no	GCF_000300875-->GCF_900108395
GCF_900108395_01560	GCF_000300875_03013	83.751	10	no	no	GCF_000300875-->GCF_900108395
GCF_900108395_01562	GCF_000300875_03015	90.044	10	no	no	GCF_900108395-->GCF_000300875
GCF_900108395_01563	GCF_000300875_03016	86.551	10	no	no	GCF_900108395-->GCF_000300875
GCF_900108395_01564	GCF_000300875_03017	80.37	10	no	no	GCF_900108395-->GCF_000300875
GCF_900108395_01565	GCF_000300875_03018	81.738	10	no	no	GCF_000300875-->GCF_900108395
GCF_900108395_01994	GCF_900119185_04126	74.457	10	no	no	GCF_900108395-->GCF_900119185
GCF_900108395_02176	GCF_000260835_01098	92.852	10	no	no	GCF_000260835-->GCF_900108395
GCF_900108395_02177	GCF_000260835_01099	93.678	10	no	no	GCF_000260835-->GCF_900108395
GCF_900108395_02838	GCF_003285545_03510	77.931	10	no	no	GCF_900108395-->GCF_003285545
GCF_900111075_01126	GCF_000300875_01851	76.856	10	no	no	GCF_900111075-->GCF_000300875
GCF_900114085_01644	GCF_000260835_01999	77.898	10	no	no	GCF_000260835-->GCF_900114085
GCF_900115115_01417	GCF_000300875_02823	76.749	10	no	no	GCF_000300875-->GCF_900115115
GCF_900115115_02248	GCF_000300875_00696	83.067	10	no	no	GCF_000300875-->GCF_900115115
GCF_900115115_02343	GCF_003285545_01178	89.801	10	no	no	GCF_003285545-->GCF_900115115
GCF_900115115_02827	GCF_000300875_03084	94.711	10	no	no	GCF_000300875-->GCF_900115115
GCF_900115115_02828	GCF_000300875_03083	94.726	10	no	no	GCF_000300875-->GCF_900115115
GCF_900115115_03056	GCF_003285545_01177	93.121	10	no	no	GCF_003285545-->GCF_900115115
GCF_900119185_01839	N501239_02745	79.928	10	no	no	N501239-->GCF_900119185
GCF_900119185_01840	N501239_02743	82.551	10	no	no	GCF_900119185-->N501239
GCF_900119185_02071	GCF_016827595_01701	91.517	10	no	no	GCF_900119185-->GCF_016827595
GCF_900119185_02072	GCF_016827595_01700	81.184	10	no	no	GCF_900119185-->GCF_016827595
GCF_900119185_03241	GCF_000769915_00503	100	10	no	no	GCF_000769915-->GCF_900119185
GCF_900119185_03242	GCF_000769915_00504	96.829	10	no	no	GCF_000769915-->GCF_900119185
GCF_900119185_03243	GCF_000769915_00505	96.957	10	no	no	GCF_000769915-->GCF_900119185
GCF_900119185_03245	GCF_000769915_00507	97.183	10	no	no	GCF_900119185-->GCF_000769915
GCF_900119185_03246	GCF_000769915_00508	97.202	10	no	no	GCF_900119185-->GCF_000769915
GCF_900119185_03368	GCF_000769915_00474	99.546	10	no	no	GCF_000769915-->GCF_900119185
GCF_900119185_03370	GCF_000769915_00476	95.385	10	no	no	GCF_000769915-->GCF_900119185
GCF_900119185_03919	N501239_00040	76.025	10	no	no	N501239-->GCF_900119185
GCF_900119185_04023	GCF_008629655_00976	76.418	10	no	no	GCF_900119185-->GCF_008629655
GCF_900142885_02622	GCF_900119185_03140	75.521	10	no	no	GCF_900119185-->GCF_900142885
GCF_900143245_00334	GCF_000260115_02968	82.996	10	no	no	GCF_900143245-->GCF_000260115
GCF_900148835_00003	GCF_000300875_00690	85.009	10	no	no	GCF_900148835-->GCF_000300875
N1718_00074	GCF_000260835_01634	78.836	10	no	no	N1718-->GCF_000260835
N1718_01814	GCF_000260835_01027	79.958	10	no	no	GCF_000260835-->N1718
N1718_02525	GCF_016827595_01492	86.92	10	no	no	GCF_016827595-->N1718
N1718_02878	GCF_016827595_01060	75.289	10	no	no	GCF_016827595-->N1718
N1861_00615	GCF_000260835_01405	81.77	10	no	no	N1861-->GCF_000260835
N1861_02286	GCF_013391805_02640	87.87	10	no	no	GCF_013391805-->N1861
N2155_00907	GCF_000300875_02776	77.295	10	no	no	GCF_000300875-->N2155
N2155_00908	GCF_000300875_02777	77.057	10	no	no	N2155-->GCF_000300875
N2155_00916	GCF_000300875_02785	79.648	10	no	no	GCF_000300875-->N2155
N2155_01427	GCF_016827595_01323	74.804	10	no	no	GCF_016827595-->N2155
N2155_02367	GCF_000260115_00822	80.231	10	no	no	GCF_000260115-->N2155
N2155_02379	GCF_000260115_01530	90.598	10	no	no	GCF_000260115-->N2155
N2270_00014	GCF_900116665_00768	81.025	10	no	no	N2270-->GCF_900116665
N2270_00533	GCF_000260835_02392	80.35	10	no	no	GCF_000260835-->N2270
N2270_01617	GCF_000260115_01677	77.204	10	no	no	GCF_000260115-->N2270
N2820_00987	GCF_000300875_02653	82.509	10	no	no	GCF_000300875-->N2820
N501239_00040	GCF_003725735_02504	81.734	10	no	no	N501239-->GCF_003725735
N501239_01778	GCF_000260835_02088	77.556	10	no	no	GCF_000260835-->N501239
N501239_02302	GCF_900119185_03926	74.499	10	no	no	GCF_900119185-->N501239
N501239_02660	GCF_900119185_02803	85.684	10	no	no	N501239-->GCF_900119185
N501239_02665	GCF_003285545_00100	89.539	10	no	no	GCF_003285545-->N501239
N501239_02911	GCF_000260115_00275	77.226	10	no	no	GCF_000260115-->N501239
